# Supplementary material for: Differentiated extracts from freshwater and terrestrial mollusks inhibit virulence factor production in Cryptococcus neoformans
Source: Sci Rep. 2023 Mar 26;13:4928. doi: 10.1038/s41598-023-32140-3 (PMC10040410; doi:10.1038/s41598-023-32140-3)
Supplement: Supplementary file 4 — Supplementary Table S3. [file 41598_2023_32140_MOESM4_ESM.xlsx]

## Sheet: Sheet1
Supplemental Table 3: Proteomics dataset
C. nemoralis crude avg. LFQ intensity	C. nemoralis clarified avg. LFQ intensity	C. chinensis crude avg. LFQ intensity	C. chinensis clarified avg. LFQ intensity	P. pylsbri crude avg. LFQ intensity	P. pylsbri clarified avg. LFQ intensity	Protein name	Molecular function	Biological process	C: Gene Names	C: Organism	C: Length	N: Peptides	N: Sequence coverage [%]	N: Mol. weight [kDa]	T: Protein IDs
27.2886	26.0036	NaN	NaN	NaN	NaN	(S)-3-amino-2-methylpropionate transaminase (EC 2.6.1.19) (EC 2.6.1.22) (GABA aminotransferase) (Gamma-amino-N-butyrate transaminase) (L-AIBAT);Uncharacterized protein	(S)-3-amino-2-methylpropionate transaminase activity [GO:0047298];4-aminobutyrate:2-oxoglutarate transaminase activity [GO:0034386];pyridoxal phosphate binding [GO:0030170];transaminase activity [GO:0008483]	gamma-aminobutyric acid metabolic process [GO:0009448];neurotransmitter catabolic process [GO:0042135]	106056277;C0Q70_00053	Biomphalaria glabrata (Bloodfluke planorb) (Freshwater snail);Pomacea canaliculata (Golden apple snail)	406;495;496	16	32.5	73.602	Cnem071727-RA;gi|2188971621;gi|908414410;A0A2C9KCJ0;gi|1383764090;A0A2T7PVL8;gi|2188971622;gi|908414408;A0A2C9KCJ3;gi|2188971623;gi|1397649148
NaN	25.5476	NaN	NaN	NaN	NaN	1,4-alpha-glucan branching enzyme (EC 2.4.1.18)	1,4-alpha-glucan branching enzyme activity [GO:0003844];1,4-alpha-glucan branching enzyme activity (using a glucosylated glycogenin as primer for glycogen synthesis) [GO:0102752];cation binding [GO:0043169];hydrolase activity, hydrolyzing O-glycosyl compounds [GO:0004553]	glycogen biosynthetic process [GO:0005978]	ORF73181	Arion vulgaris	699	5	8.1	79.988	gi|2039807714;gi|1066753581;A0A0B6ZR19
NaN	25.2017	NaN	NaN	NaN	NaN	10-formyltetrahydrofolate dehydrogenase (EC 1.5.1.6)	formyltetrahydrofolate dehydrogenase activity [GO:0016155];hydroxymethyl-, formyl- and related transferase activity [GO:0016742];oxidoreductase activity, acting on the aldehyde or oxo group of donors, NAD or NADP as acceptor [GO:0016620]	10-formyltetrahydrofolate catabolic process [GO:0009258];biosynthetic process [GO:0009058];one-carbon metabolic process [GO:0006730]	106070094	Biomphalaria glabrata (Bloodfluke planorb) (Freshwater snail)	900;906	3	3.8	99.563	gi|908460947;gi|908460945;A0A2C9JVS9;gi|908460942;A0A2C9JVS6;gi|2188999025;gi|2188963056
NaN	NaN	NaN	NaN	NaN	25.9068	116 kDa U5 small nuclear ribonucleoprotein component (U5 snRNP-specific protein, 116 kDa);Elongation factor 2;Tr-type G domain-containing protein;Uncharacterized protein	GTP binding [GO:0005525];GTPase activity [GO:0003924];nucleotide binding [GO:0000166];translation elongation factor activity [GO:0003746]	mRNA processing [GO:0006397];RNA splicing [GO:0008380];translation [GO:0006412]	106052539;106067471;106074837;C0Q70_10371;ORF103436;ORF103440;ORF142525;ORF179572	Arion vulgaris;Biomphalaria glabrata (Bloodfluke planorb) (Freshwater snail);Pomacea canaliculata (Golden apple snail)	192;208;213;579;842;850;877;962;972	13	19.2	94.091	gi|1066725139;A0A0B7AWJ0;gi|2188981387;gi|908406026;A0A2C9JJW1;gi|1383757702;gi|1397689624;gi|1397689622;gi|2188993273;A0A0B7BBZ6;gi|1066712223;gi|908450402;A0A2C9JTD6;Cnem081413-RA;gi|908504191;A0A2T7PCE3;A0A2C9LP32;gi|2039808623;gi|1066739547;A0A0B7A943;W5VJM3;gi|577029883;A0A0B7AAZ7;gi|1066739549;Cnem092157-RA
NaN	NaN	NaN	NaN	25.9361	28.2191	14_3_3 domain-containing protein			106062020	Biomphalaria glabrata (Bloodfluke planorb) (Freshwater snail)	255	8	29	29.247	gi|908430601;A0A2C9JPA0;gi|2039813242;gi|2039800081;gi|2188969254
NaN	NaN	NaN	NaN	26.0227	NaN	14_3_3 domain-containing protein			106071592	Biomphalaria glabrata (Bloodfluke planorb) (Freshwater snail)	259	12	40.9	29.625	A0A2C9JX65;gi|908466793;gi|2188962339
28.3458	28.3886	NaN	NaN	NaN	NaN	14_3_3 domain-containing protein			106051580;ORF112627;ORF126862;ORF50596;ORF50598;ORF70453	Arion vulgaris;Biomphalaria glabrata (Bloodfluke planorb) (Freshwater snail)	148;150;255;257;69;73	13	53.1	29.384	Cnem060286-RA;Cnem169130-RA;gi|2039806864;gi|1066736093;A0A0B7AD66;gi|1066730761;A0A0B7ANV9;gi|1066765757;A0A0B6Z6U3;gi|1066765755;A0A0B6Z6D9;gi|908500948;A0A2C9L7G0;gi|1066754937;A0A0B6ZM97
NaN	NaN	NaN	NaN	25.7575	NaN	26S proteasome alpha 2 subunit;Proteasome subunit alpha type		proteolysis involved in protein catabolic process [GO:0051603];ubiquitin-dependent protein catabolic process [GO:0006511]	106065905;ORF137845	Arion vulgaris;Biomphalaria glabrata (Bloodfluke planorb) (Freshwater snail)	239;260	7	32.8	26.026	gi|2188987312;gi|1066726783;A0A0B7ARC3;gi|2188987317;gi|908444840;A0A2C9JS84
26.895	26.2765	NaN	NaN	25.4291	NaN	26S proteasome alpha 4 subunit;Proteasome subunit alpha type;Uncharacterized protein		proteolysis involved in protein catabolic process [GO:0051603];ubiquitin-dependent protein catabolic process [GO:0006511]	106061701;C0Q70_18829;ORF61833;ORF61834;ORF83394	Arion vulgaris;Biomphalaria glabrata (Bloodfluke planorb) (Freshwater snail);Pomacea canaliculata (Golden apple snail)	123;143;249;250;320	7	34	27.568	gi|2039815901;gi|2039803149;Cnem033329-RA;gi|2188988585;gi|1397738616;gi|1066748629;A0A0B6ZXT2;gi|2039799005;gi|908429507;A0A2C9JNZ1;gi|1066759501;A0A0B6ZHJ1;gi|1383747260;A0A2T7NHM1;gi|1066759499;A0A0B6ZH67
29.5741	25.1994	NaN	NaN	NaN	NaN	2Fe-2S ferredoxin-type domain-containing protein;FAD-binding PCMH-type domain-containing protein;Fer2_2 domain-containing protein;Uncharacterized protein	2 iron, 2 sulfur cluster binding [GO:0051537];FAD binding [GO:0071949];iron ion binding [GO:0005506];iron-sulfur cluster binding [GO:0051536];oxidoreductase activity [GO:0016491];oxidoreductase activity [GO:0016491]		106053206;106059682;106061889;106063375;C0Q70_04853;C0Q70_05174;ORF166814;ORF195370;ORF2543	Arion vulgaris;Biomphalaria glabrata (Bloodfluke planorb) (Freshwater snail);Pomacea canaliculata (Golden apple snail)	1196;1308;1342;154;155;259;277;351;961	27	30.2	115.23	Cnem129994-RA;Cnem064293-RA;gi|2188993094;A0A0B7BKQ8;gi|1066707057;A0A2C9JM32;gi|2039818999;gi|908422868;gi|2039827857;gi|1383760529;A0A2T7PKI7;gi|1397671841;gi|1397666249;A0A2T7PJI6;gi|1383760213;gi|1066798181;A0A0B6XX67;gi|2188993096;gi|2039820625;A0A2C9JQ57;gi|908435010;Cnem024048-RA;A0A2C9KGM5;gi|908430114;A0A2C9KE87;gi|908506457;A0A0B7B773;gi|1066716457;gi|2039805410
24.932	24.7904	NaN	NaN	NaN	27.0601	30S ribosomal protein S3, chloroplastic;Uncharacterized protein	RNA binding [GO:0003723]		106057230;ORF169944;ORF169947 ORF169923	Arion vulgaris;Biomphalaria glabrata (Bloodfluke planorb) (Freshwater snail)	342;369;563;587;590	5	10	54.418	gi|2039805055;Cnem084788-RA;gi|1066715407;gi|1066715399;A0A0B7BAD9;gi|1066715401;A0A0B7BAZ6;gi|2188982178;gi|908417039;A0A2C9JK12;gi|908417037;A0A2C9JK19;gi|908417035;A0A2C9JK10;Cnem127134-RA
NaN	25.807	NaN	NaN	NaN	NaN	3-ketoacyl-thiolase peroxisomal-like protein;Thiolase_C domain-containing protein	acyltransferase activity, transferring groups other than amino-acyl groups [GO:0016747]		ORF80382	Arion vulgaris;Biomphalaria glabrata (Bloodfluke planorb) (Freshwater snail)	115;84	4	18	30.027	Cnem086650-RA;gi|1066750107;A0A0B6ZUB3;W5VK76;gi|577029965;gi|2039825080
NaN	25.3521	NaN	NaN	NaN	NaN	40S ribosomal protein S12	structural constituent of ribosome [GO:0003735]	translation [GO:0006412]	ORF5701	Arion vulgaris	155	5	31	16.879	gi|1066796091;A0A0B6Y0A9;Cnem057133-RA;gi|2039825772
24.9757	26.1392	28.6552	27.5081	NaN	27.9108	40S ribosomal protein S12	structural constituent of ribosome [GO:0003735]	translation [GO:0006412]	106064758	Biomphalaria glabrata (Bloodfluke planorb) (Freshwater snail)	143	7	59.9	15.472	gi|2188967881;gi|908403387;A0A2C9JHI3;gi|2188967884
NaN	NaN	27.639	NaN	NaN	NaN	40S ribosomal protein S12	structural constituent of ribosome [GO:0003735]	translation [GO:0006412]	C0Q70_17195	Pomacea canaliculata (Golden apple snail)	144	3	27.7	14.765	gi|1397728650;gi|1383750512;A0A2T7NRX0
25.7515	NaN	NaN	NaN	NaN	NaN	40S ribosomal protein S13	structural constituent of ribosome [GO:0003735]	translation [GO:0006412]	ORF72245 ORF212835	Arion vulgaris	151	6	30.5	17.217	gi|2039814279;Cnem031669-RA;Cnem058078-RA;gi|2039810035;Cnem143511-RA;gi|2188992290;gi|1066754049;gi|1066700677;A0A0B6ZQ71;gi|1397673226
NaN	NaN	NaN	NaN	27.1268	NaN	40S ribosomal protein S15	RNA binding [GO:0003723];structural constituent of ribosome [GO:0003735]	translation [GO:0006412]	106065573	Biomphalaria glabrata (Bloodfluke planorb) (Freshwater snail)	148	2	14.9	17.076	gi|908443546;gi|2188964885;A0A2C9JRX0
27.3661	27.2734	NaN	NaN	NaN	NaN	40S ribosomal protein S15	RNA binding [GO:0003723];structural constituent of ribosome [GO:0003735]	translation [GO:0006412]	C0Q70_20514;ORF203771;ORF6138;RPS15	Arion vulgaris;Helix lucorum (Snail);Pomacea canaliculata (Golden apple snail)	138;145;37;97	4	24	17.275	gi|2039799230;P52820;gi|1710740;gi|1335978;Cnem122299-RA;gi|2039825191;gi|2039807072;Cnem017287-RA;gi|1066704413;A0A0B7BN98;gi|1397742366;gi|1383746607;A0A2T7NFS7;gi|1066795881;A0A0B6Y0J9
NaN	24.5085	NaN	NaN	NaN	NaN	40S ribosomal protein S2	RNA binding [GO:0003723];structural constituent of ribosome [GO:0003735]	translation [GO:0006412]	C0Q70_02012;ORF117939;ORF117941	Arion vulgaris;Pomacea canaliculata (Golden apple snail)	279;282	3	12.7	31.655	Cnem146188-RA;gi|1066734193;A0A0B7AFS7;A0A0B7AIX4;Cnem051117-RA;Cnem051118-RA;gi|1066734191;gi|2039822704;gi|2039801243;Cnem040075-RA;gi|2039830279;A0A2T7Q135;gi|1397651293;gi|1383766009;Cnem165885-RA;Cnem156321-RA;gi|2039819800
NaN	25.1719	NaN	NaN	NaN	NaN	40S ribosomal protein S20	RNA binding [GO:0003723];structural constituent of ribosome [GO:0003735]	translation [GO:0006412]	106075322;ORF212580	Arion vulgaris;Biomphalaria glabrata (Bloodfluke planorb) (Freshwater snail)	129;160	2	10.8	13.415	gi|1397723878;gi|2039819558;gi|2188977600;gi|908480237;A0A2C9K0N5;gi|1066700805;A0A0B7BUA5
23.4749	NaN	NaN	NaN	NaN	NaN	40S ribosomal protein S21;Uncharacterized protein	structural constituent of ribosome [GO:0003735]	translation [GO:0006412]	106060498;ORF6159;ORF7515	Arion vulgaris;Biomphalaria glabrata (Bloodfluke planorb) (Freshwater snail)	83;89	2	19.3	9.1033	gi|908425411;gi|908425407;gi|1066795201;A0A2C9LB00;A0A0B6Y1G7;gi|1066795875;A0A0B6XYV8;gi|2039799377
24.2381	26.0623	NaN	NaN	NaN	NaN	40S ribosomal protein S25			106051013;106065477;C0Q70_12173;ORF213294	Arion vulgaris;Biomphalaria glabrata (Bloodfluke planorb) (Freshwater snail);Pomacea canaliculata (Golden apple snail)	124;99	3	16.6	17.776	Cnem170704-RA;gi|1383753624;A0A2T7P0T9;gi|1397704800;gi|2188982248;gi|908499118;gi|908443229;gi|1066700461;A0A2C9K4J3;A0A2C9JRV0;A0A0B7BX21;gi|2039802658
NaN	25.7188	NaN	NaN	NaN	NaN	40S ribosomal protein S28	structural constituent of ribosome [GO:0003735]	translation [GO:0006412]				7	14.5	56.096	gi|2188967598
NaN	24.3776	NaN	NaN	NaN	NaN	40S ribosomal protein S6	structural constituent of ribosome [GO:0003735]	translation [GO:0006412]	106077334;ORF19665;ORF212646	Arion vulgaris;Biomphalaria glabrata (Bloodfluke planorb) (Freshwater snail)	247;255;275	2	8.5	28.468	Cnem127907-RA;gi|2188986040;gi|2039808937;gi|2039816410;gi|1066787429;A0A0B6YBR1;gi|1066700765;A0A0B7BUC2;gi|908400041;A0A2C9JFP6
NaN	24.2505	NaN	NaN	NaN	NaN	40S ribosomal protein S7	structural constituent of ribosome [GO:0003735]	translation [GO:0006412]	ORF166323	Arion vulgaris	88	3	23.8	22.182	Cnem165146-RA;gi|1066716663;A0A0B7B5M3;Cnem114988-RA
NaN	25.5261	NaN	NaN	NaN	NaN	40S ribosomal protein SA	structural constituent of ribosome [GO:0003735]	ribosomal small subunit assembly [GO:0000028];translation [GO:0006412]	106051961	Biomphalaria glabrata (Bloodfluke planorb) (Freshwater snail)	304	4	17.5	33.282	gi|2039800478;Cnem139333-RA;gi|908502052;A0A2C9K5A9
26.1482	26.9894	NaN	NaN	NaN	NaN	40S ribosomal protein SA;Uncharacterized protein	structural constituent of ribosome [GO:0003735]	ribosomal small subunit assembly [GO:0000028];translation [GO:0006412]	C0Q70_02222;ORF32610	Arion vulgaris;Pomacea canaliculata (Golden apple snail)	121;303	6	19.6	33.483	gi|2039831096;gi|2039821248;gi|1066777367;A0A0B6YQ64;gi|1397654183;gi|1383766214;A0A2T7Q1Q4
NaN	NaN	NaN	NaN	NaN	24.3747	4-hydroxyphenylpyruvate dioxygenase	4-hydroxyphenylpyruvate dioxygenase activity [GO:0003868];metal ion binding [GO:0046872]	aromatic amino acid family metabolic process [GO:0009072]	106065939	Biomphalaria glabrata (Bloodfluke planorb) (Freshwater snail)	382	5	16.5	40.27	gi|2039824121;gi|2188988225;gi|908444998;A0A2C9JS97;gi|1397686385
NaN	NaN	NaN	NaN	NaN	23.9687	60S acidic ribosomal protein P0		ribosome biogenesis [GO:0042254]	106074192	Biomphalaria glabrata (Bloodfluke planorb) (Freshwater snail)	318	4	13.8	34.49	gi|908476389;A0A182ZN95
23.3424	26.8567	NaN	NaN	NaN	NaN	60S acidic ribosomal protein P0		ribosome biogenesis [GO:0042254]	C0Q70_07948;ORF63718	Arion vulgaris;Pomacea canaliculata (Golden apple snail)	308;318	14	33.2	34.788	Cnem046240-RA;gi|2039824355;gi|1066758473;A0A0B6ZGK6;gi|2188985651;gi|1383759121;A0A2T7PGG7;gi|1397675679;gi|1397675677
NaN	NaN	NaN	NaN	NaN	28.4475	60S acidic ribosomal protein P2	structural constituent of ribosome [GO:0003735]	cytoplasmic translational elongation [GO:0002182]	106055966	Biomphalaria glabrata (Bloodfluke planorb) (Freshwater snail)	116	7	51.7	11.66	A0A2C9JGE0;gi|908413539;gi|2188975660
25.2823	26.486	NaN	NaN	NaN	NaN	60S ribosomal protein L12	structural constituent of ribosome [GO:0003735]	translation [GO:0006412]	106071747;ORF26013	Arion vulgaris;Biomphalaria glabrata (Bloodfluke planorb) (Freshwater snail)	163;174	5	38.8	17.919	Cnem029638-RA;gi|2039805109;gi|2039803940;gi|2039824270;gi|2039830537;gi|1066782409;A0A0B6YIX8;gi|2188992230;gi|2188992223;gi|908467349;A0A2C9JX94;Cnem022103-RA;Cnem066203-RA
NaN	23.2563	NaN	NaN	NaN	NaN	60S ribosomal protein L14;Ribosomal_L14e domain-containing protein	RNA binding [GO:0003723];structural constituent of ribosome [GO:0003735]	translation [GO:0006412]	ORF115384;ORF115386	Arion vulgaris	154;86	4	22.8	18.383	Cnem102183-RA;gi|2039805368;Cnem157528-RA;gi|1066735087;A0A0B7AFQ4;Cnem061683-RA;gi|1066735085;A0A0B7AFB7;gi|2188988748
NaN	24.8631	NaN	NaN	NaN	NaN	60S ribosomal protein L17	structural constituent of ribosome [GO:0003735]	translation [GO:0006412]	106070378;106077794;C0Q70_20652;ORF16757	Arion vulgaris;Biomphalaria glabrata (Bloodfluke planorb) (Freshwater snail);Pomacea canaliculata (Golden apple snail)	177;186;187;188	3	21.9	21.461	gi|2039812680;gi|2039818700;gi|908461999;A0A2C9JW25;Cnem060674-RA;gi|908487012;gi|2188962048;A0A2C9K1I7;gi|1066789099;A0A0B6Y9C9;gi|1397742501;gi|1383746745;A0A2T7NG67
NaN	24.0625	NaN	NaN	NaN	NaN	60S ribosomal protein L23	structural constituent of ribosome [GO:0003735]	translation [GO:0006412]	106051843;C0Q70_04233;ORF105513;ORF212482	Arion vulgaris;Biomphalaria glabrata (Bloodfluke planorb) (Freshwater snail);Pomacea canaliculata (Golden apple snail)	140;141;143;144	3	22.9	14.849	gi|2039802095;gi|2039813050;gi|2039830015;Cnem096064-RA;Cnem054161-RA;gi|2039815371;gi|1397658955;gi|1383763860;gi|1066700861;A0A0B7BWL2;gi|1066738817;A0A0B7AA82;Cnem097571-RA;gi|2188978671;Cnem028013-RA;A0A2C9K570;gi|908501668;gi|2039809136;A0A2T7PUZ6
23.6463	24.2783	NaN	NaN	NaN	NaN	60S ribosomal protein L28	structural constituent of ribosome [GO:0003735]	translation [GO:0006412]	ORF10820	Arion vulgaris	137	5	30.7	15.674	gi|2039816694;gi|1066793029;A0A0B6Y3R9;gi|2039826857;gi|2039809511;Cnem159672-RA
NaN	NaN	NaN	NaN	26.3794	27.206	60S ribosomal protein L4	structural constituent of ribosome [GO:0003735]	translation [GO:0006412]	106079910	Biomphalaria glabrata (Bloodfluke planorb) (Freshwater snail)	391	2	6.6	44.503	gi|908494617;A0A2C9K3J4
25.3807	27.1162	NaN	NaN	NaN	NaN	60S ribosomal protein L5;Ribosomal_L18_c domain-containing protein	5S rRNA binding [GO:0008097];structural constituent of ribosome [GO:0003735]	translation [GO:0006412]	106066763;ORF7102	Arion vulgaris;Biomphalaria glabrata (Bloodfluke planorb) (Freshwater snail)	296;297	5	18.6	33.82	Cnem104271-RA;Cnem040679-RA;gi|1066795409;A0A0B6Y0E3;gi|908448013;gi|2188980543;A0A2C9JSV4
NaN	24.3481	NaN	NaN	NaN	NaN	60S ribosomal protein L6	structural constituent of ribosome [GO:0003735]	translation [GO:0006412]	106071452;ORF4434	Arion vulgaris;Biomphalaria glabrata (Bloodfluke planorb) (Freshwater snail)	198;210;214	2	15.3	24.352	Cnem022863-RA;gi|1066796823;A0A0B6XXD3;W5VJB6;gi|577029877;gi|2039820773;gi|908466283;A0A2C9JX26
NaN	25.4628	NaN	NaN	NaN	NaN	60S ribosomal protein L7a	RNA binding [GO:0003723]	ribosome biogenesis [GO:0042254]	106075191;C0Q70_18148;ORF17783	Arion vulgaris;Biomphalaria glabrata (Bloodfluke planorb) (Freshwater snail);Pomacea canaliculata (Golden apple snail)	265;270	3	19.9	30.073	gi|2039799567;gi|2039826056;gi|1066788525;A0A0B6Y9A8;gi|1397730811;gi|1383748929;A0A2T7NME6;gi|2188969336;gi|908479820;A0A2C9K0J2
NaN	24.712	NaN	NaN	NaN	NaN	60S ribosomal protein L8	structural constituent of ribosome [GO:0003735]	translation [GO:0006412]	106052608;ORF32832 ORF32837	Arion vulgaris;Biomphalaria glabrata (Bloodfluke planorb) (Freshwater snail)	257;266	2	17.1	22.576	Cnem170710-RA;gi|2039830850;gi|1066777229;gi|1066777227;A0A0B6YRG0;Cnem151319-RA;gi|908504435;gi|908504433;gi|2188987863;A0A2C9K5Z7;Cnem156108-RA
NaN	25.3016	NaN	NaN	NaN	NaN	60S ribosomal protein L9	rRNA binding [GO:0019843];structural constituent of ribosome [GO:0003735]	translation [GO:0006412]	ORF212005	Arion vulgaris	186	2	11.8	20.907	gi|2039826167;gi|1066701111;A0A0B7BW87
26.4869	28.0995	NaN	NaN	NaN	NaN	6-phosphofructokinase (EC 2.7.1.11) (Phosphohexokinase);ATP-dependent 6-phosphofructokinase (ATP-PFK) (Phosphofructokinase) (EC 2.7.1.11) (Phosphohexokinase);PFK domain-containing protein;Uncharacterized protein	6-phosphofructokinase activity [GO:0003872];ATP binding [GO:0005524];metal ion binding [GO:0046872]	fructose 6-phosphate metabolic process [GO:0006002]	106060056;106074311;C0Q70_07640;ORF160000;ORF3467;ORF3468;ORF52298;ORF52305	Arion vulgaris;Biomphalaria glabrata (Bloodfluke planorb) (Freshwater snail);Pomacea canaliculata (Golden apple snail)	104;105;473;656;750;812;818;85	12	16.9	84.884	Cnem120775-RA;gi|1066764713;gi|1066764715;A0A0B6Z7X1;gi|2188968194;gi|2039824362;A0A0B6Z7M5;A0A2C9K7S5;gi|908423723;gi|1397683976;gi|1397683974;gi|1397683972;gi|1397683970;gi|1397683968;gi|1397683966;gi|1397683964;gi|1397683978;gi|1397683962;gi|1383758823;A0A2T7PFM4;gi|1397683980;gi|1066718853;A0A0B7B2I4;gi|2039815086;Cnem096818-RA;A0A0B6XWJ8;gi|2039800348;gi|2188971918;A0A2C9LVE0;gi|908476769;A0…
NaN	26.2692	NaN	NaN	NaN	NaN	6-phosphogluconate dehydrogenase, decarboxylating (EC 1.1.1.44)	NADP binding [GO:0050661];phosphogluconate dehydrogenase (decarboxylating) activity [GO:0004616]	D-gluconate metabolic process [GO:0019521];pentose-phosphate shunt [GO:0006098]	C0Q70_02477;ORF126900	Arion vulgaris;Pomacea canaliculata (Golden apple snail)	484;488	10	26	53.063	gi|1066730741;A0A0B7ANW8;gi|1397657078;gi|1383762136;A0A2T7PQ08;gi|2039826621
NaN	NaN	NaN	NaN	25.6854	NaN	A2M_recep domain-containing protein;Thioester-containing protein;Thioester-containing protein 1;Thioester-containing protein 1.1;Thioester-containing protein 1.2;Thioester-containing protein 1.3;Thioester-containing protein 1.4;Thioester-containing protein 1.5	serine-type endopeptidase inhibitor activity [GO:0004867]		106050546;106078805;TEP;TEP1	Biomphalaria glabrata (Bloodfluke planorb) (Freshwater snail)	115;1445;1446;316	2	19.1	12.789	gi|908490714;gi|1741596146;gi|293595779;gi|293595795;A0A647ACC4;B8Y4I7;D7QYI0;D7R6D4;D7R6D5;D7R6D6;gi|293595793;A0A2C9LUI9;gi|218683625;gi|293595777;gi|293595791;gi|2160542125;gi|2175792526;gi|908497463;A0A2C9LGZ9;D7QYI1;gi|2188962591
NaN	24.1491	NaN	NaN	NaN	NaN	AAA domain-containing protein	ATP binding [GO:0005524];ATP hydrolysis activity [GO:0016887];proteasome-activating activity [GO:0036402]	protein catabolic process [GO:0030163]	106061169;C0Q70_20478;ORF103876	Arion vulgaris;Biomphalaria glabrata (Bloodfluke planorb) (Freshwater snail);Pomacea canaliculata (Golden apple snail)	427;428	4	13.8	47.932	gi|1066739371;A0A0B7ABD8;gi|2039808620;gi|908427605;gi|2188993268;A0A2C9JNF2;Cnem150528-RA;gi|1397741775;gi|1383746571;A0A2T7NFN3
24.8379	25.4608	NaN	NaN	NaN	NaN	AAA domain-containing protein	ATP binding [GO:0005524];ATP hydrolysis activity [GO:0016887];proteasome-activating activity [GO:0036402]	ubiquitin-dependent ERAD pathway [GO:0030433]	106067013;C0Q70_14263	Biomphalaria glabrata (Bloodfluke planorb) (Freshwater snail);Pomacea canaliculata (Golden apple snail)	357;392	2	21	13.61	Cnem163986-RA;gi|1383753184;A0A2T7NZL5;gi|908448801;A0A2C9JT21;gi|2188982347;gi|1397713222;gi|2039822454
23.4559	27.2736	NaN	NaN	NaN	NaN	AAA domain-containing protein;Uncharacterized protein;Vesicle-fusing ATPase (EC 3.6.4.6)	ATP binding [GO:0005524];ATP hydrolysis activity [GO:0016887]		106075476;106080125;ORF125394;ORF125412;ORF125424;ORF125432	Arion vulgaris;Biomphalaria glabrata (Bloodfluke planorb) (Freshwater snail)	240;361;533;654;807;832	17	26.2	90.672	gi|2039824476;gi|1066731325;A0A0B7AKA6;gi|1066731319;A0A0B7AMU4;gi|1066731321;A0A0B7AN01;gi|908495391;A0A2C9K3Q5;gi|1066731335;A0A0B7AKA4;gi|908480626;A0A2C9KIW5
24.5966	25.141	NaN	NaN	NaN	NaN	Acetyltransferase component of pyruvate dehydrogenase complex (EC 2.3.1.12)	dihydrolipoyllysine-residue acetyltransferase activity [GO:0004742]	acetyl-CoA biosynthetic process from pyruvate [GO:0006086]	106069051;ORF163789;ORF163796	Arion vulgaris;Biomphalaria glabrata (Bloodfluke planorb) (Freshwater snail)	503;510;530;531	3	9.6	54.707	gi|908456813;A0A2C9JUR1;gi|908456809;A0A2C9JUR3;gi|1066717533;A0A0B7B4D0;gi|1066717535;A0A0B7B595
26.32	28.1406	NaN	NaN	NaN	NaN	Aconitate hydratase, mitochondrial (Aconitase) (EC 4.2.1.3);Aconitase_C domain-containing protein	4 iron, 4 sulfur cluster binding [GO:0051539];4 iron, 4 sulfur cluster binding [GO:0051539]";aconitate hydratase activity [GO:0003994];citrate dehydratase activity [GO:0047780];metal ion binding [GO:0046872]"	tricarboxylic acid cycle [GO:0006099]	106053501;C0Q70_01817;ORF199048 ORF199041;ORF218022	Arion vulgaris;Biomphalaria glabrata (Bloodfluke planorb) (Freshwater snail);Pomacea canaliculata (Golden apple snail)	71;747;784;785	30	45.2	85.132	Cnem079146-RA;Cnem121101-RA;gi|2039822707;gi|1066705703;gi|1066705701;A0A0B7BPP0;gi|908507484;A0A2C9K6V9;gi|2188971140;gi|1383765816;A0A2T7Q0J8;gi|1397651596;gi|1066697601;A0A0B7C0L5
NaN	24.2569	NaN	NaN	NaN	NaN	Actin				Hemphillia burringtoni (keeled jumping slug)	167	6	38.3	18.534	gi|1757997327;A0A5J6VDG0
NaN	25.9253	NaN	NaN	24.7738	25.6821	Actin				Hemphillia camelus;Hemphillia danielsi (marbled jumping slug);Hemphillia skadi	113;120;137;155;157;162;167;168	9	43.2	17.986	gi|1777188961;gi|1777189061;A0A649Z3M5;A0A649Z2V9;gi|1777188957;gi|1777188995;A0A649Z2X7;A0A649Z2U3;gi|1777189073;gi|1777188951;A0A649Z2Q9;A0A649Z389;gi|1777188953;A0A649Z3J0;gi|1777189097;gi|1777189043;A0A649Z316;A0A649Z339;A0A649Z324;gi|1777189063;gi|1777189081;A0A649Z322;A0A649Z3N4;A0A649Z2W0;A0A649Z2Z5;gi|1777188959;gi|1777189087;gi|1777188967;A0A649Z2Y9;A0A649Z347;gi|1777188963;gi|1777189059…
NaN	24.2213	NaN	NaN	NaN	NaN	Actin				Hemphillia danielsi (marbled jumping slug)	126	6	36.5	14.186	gi|1777189023;A0A649Z307
NaN	NaN	NaN	26.9314	NaN	NaN	Actin				Edentulina cf. ovoidea 'Nguru'	173	10	56.6	19.468	gi|315572154;E7DS53
25.3556	25.5611	NaN	NaN	NaN	NaN	Actin				Gulella consociata;Hemphillia skadi	132;169	10	55.6	18.914	gi|315572266;E7DSA9;gi|1777189089;A0A649Z2X6
NaN	25.0459	NaN	NaN	NaN	NaN	Actin				Gulella usambarica	171	9	48	19.045	gi|315572272;E7DSB2
NaN	NaN	27.4544	29.2678	26.5531	25.1768	Actin, cytoplasmic			ORF211902	Arion vulgaris	64	6	70.3	6.6424	gi|1066701159;A0A0B7BVK0
NaN	27.9669	NaN	NaN	NaN	NaN	Actin, cytoplasmic			106057302	Biomphalaria glabrata (Bloodfluke planorb) (Freshwater snail)	539	10	11.7	60.103	gi|908417215;A0A2C9KD73
NaN	NaN	27.6477	26.6404	NaN	NaN	Actin, cytoplasmic [Cleaved into: Actin, cytoplasmic, intermediate form];"Actin, cytoplasmic";Actin;Beta-actin;Uncharacterized protein	ATP binding [GO:0005524]		106068937;ACT;C0Q70_17231;C0Q70_17232;ORF132378	Achatina stuhlmanni;Allopeas clavulinum (spike awlsnail);Arion lusitanicus;Arion vulgaris;Biomphalaria alexandrina (Bloodfluke planorb) (Freshwater snail);Biomphalaria glabrata (Bloodfluke planorb) (Freshwater snail);Biomphalaria obstructa (Bloodfluke planorb) (Freshwater snail);Biomphalaria pfeifferi (Bloodfluke planorb) (Freshwater snail);Biomphalaria tenagophila (Bloodfluke planorb) (Freshwate…	100;149;184;287;312;357;376;535	23	45	59.597	A0A2C9KGI5;Q964E1;gi|1888361;gi|14575739;gi|47116420;gi|14575741;gi|14575743;gi|14575745;gi|14575747;gi|14575749;Q964E3;gi|47116419;Q964E2;gi|47116421;gi|47116422;gi|47116423;gi|47117881;P92179;Q964D9;gi|1881572;Q964E0;gi|908456262;A0A2T7NS02;gi|1383750548;gi|1215340941;A0A220VX55;A0A220VX69;gi|1383750549;A0A2T7NS23;A0A220VX59;gi|1215340927;A0A220VX57;gi|1215340943;gi|1215340931;gi|1215340933;gi|…
NaN	NaN	25.6047	NaN	NaN	NaN	Actin, cytoplasmic;Actin			BACT	Aenigmigulella pretiosa;Cepaea nemoralis (Banded wood snail);Dadagulella radius;Diaphera wilfordii ectyphus;Edentulina cf. ovoidea 'Pare';Edentulina dussumieri;Edentulina martensi;Edentulina moreleti;Edentulina obesa bulimiformis;Gibbulinella dewinteri;Gonaxis cf. denticulatus 'Nguru';Gonaxis sp. 'Uluguru';Gulella cf. browni 'Uluguru';Gulella cf. gwendolinae 'Usambara';Gulella disseminata;Gulella…	175;287;376	23	55.9	41.793	A0A345S6Z0;gi|1439449529;gi|1215340969;A0A220VX78;A0A220VX85;gi|1215340967;gi|315572220;gi|315572164;gi|315572168;E7DSA7;gi|315572270;gi|315572170;gi|315572292;gi|315572268;gi|315572176;E7DS49;gi|315572186;gi|315572206;gi|315572262;gi|315572214;gi|315572208;gi|315572226;gi|315572232;gi|315572234;gi|315572236;gi|315572244;E7DS45;gi|315572158;E7DS54;E7DS55;gi|315572156;gi|315572146;gi|315572138;E7D…
32.8943	33.4875	34.1429	33.6937	30.9459	30.5504	Actin, cytoplasmic;Uncharacterized protein			106055736;106058166;106058895;106059444;106066986;106068952;106068953;106080215;act;C0Q70_17230;C0Q70_17702;ORF106234;ORF170861;ORF170865;ORF170873;ORF170877;ORF20356	Arion lusitanicus;Arion vulgaris;Biomphalaria glabrata (Bloodfluke planorb) (Freshwater snail);Pomacea canaliculata (Golden apple snail)	117;135;194;201;212;266;357;376;379;76	24	61.7	41.791	gi|1383748490;gi|1397730637;gi|1489086784;gi|2188961205;gi|908419350;gi|2039811898;A0A2T7NL57;gi|2039811781;A0A2C9JKU7;gi|1066715123;A0A0B7B7V9;gi|2039826419;A0A0B7B8T9;gi|1066715115;gi|2039826417;gi|908456345;A0A2C9JUL2;A0A2T7NRZ8;gi|1383750547;gi|2188973444;gi|1397726099;A0A2C9JHE8;gi|908401757;gi|2188972596;gi|2039826420;gi|2039826421;gi|46237492;gi|2039812233;gi|908495678;A0A2C9LSI4;Q6ZYL2;A0…
23.9124	NaN	NaN	NaN	NaN	NaN	Actin, cytoplasmic;Uncharacterized protein			106059900;C0Q70_00252;ORF14752	Arion vulgaris;Biomphalaria glabrata (Bloodfluke planorb) (Freshwater snail);Pomacea canaliculata (Golden apple snail)	107;112;400	22	52.9	41.898	gi|2039826422;gi|2039826418;gi|2039820501;gi|1397655564;gi|1383764281;A0A2T7PW49;Cnem043486-RA;gi|908423331;A0A2C9KNQ4;gi|1066790179;A0A0B6Y7T6
27.371	28.4353	NaN	NaN	27.8953	NaN	Actin;Uncharacterized protein			ORF106236	Aenigmigulella aenigmatica;Arion vulgaris;Bulinus ugandae;Gonospira chloris;Hemphillia camelus;Hemphillia danielsi (marbled jumping slug);Hemphillia dromedarius;Hemphillia skadi;Primigulella usagarica;Ptychotrema pollonerae;Sinoennea pagodella;Streptostele kilimanjaroensis;Streptostele sp. 'Bugwe'	101;105;108;116;120;123;133;136;139;148;149;153;156;157;158;159;162;163;165;167;169;170;171;173;174;72;91	8	37.8	17.422	A0A649Z3K5;A0A649Z2X9;gi|1777189007;A0A649Z2T6;gi|1777189003;gi|1777189001;gi|1777188999;A0A649Z313;gi|1777189005;A0A649Z2Z0;gi|1777188997;A0A649Z300;A0A649Z2V5;A0A649Z348;gi|1777189047;A0A649Z2S3;A0A649Z305;gi|1777189041;gi|1777189049;A0A649Z3L8;A0A649Z2V8;A0A649Z2S5;gi|1777188969;gi|1777189011;A0A649Z326;A0A649Z3B9;gi|1777189039;A0A649Z336;gi|1757997345;gi|1777189045;Q8I9Z5;gi|25572952;gi|17771…
NaN	26.3166	NaN	NaN	NaN	NaN	Actin;Uncharacterized protein			ORF10691	Arion vulgaris;Augustula braueri;Cantareus apertus;Curvella usambarensis;Drepanotrema cimex;Gonidomus concamerata;Subulona sp. IKF-2017	141;174;175;287;84	20	49.5	41.864	gi|2039820826;gi|2039826423;gi|1215340947;A0A220VX68;gi|315572284;gi|315572178;E7DSB8;E7DS65;gi|162414470;A9YDU9;gi|1066793129;A0A0B6Y3K1;Q8I9Y7;gi|25572968;gi|315572130;E7DS41
25.1682	26.216	NaN	NaN	NaN	NaN	Actin-related protein 2/3 complex subunit;Uncharacterized protein	actin binding [GO:0003779]	Arp2/3 complex-mediated actin nucleation [GO:0034314];regulation of actin filament polymerization [GO:0030833]	106061883;ORF129460	Arion vulgaris;Biomphalaria glabrata (Bloodfluke planorb) (Freshwater snail)	265;369	5	17.1	40.852	gi|2039829081;Cnem043372-RA;gi|908430097;A0A2C9KXR2;gi|1066729817;A0A0B7AN70;gi|2188993205
NaN	23.5637	NaN	NaN	NaN	NaN	Adenosine kinase (AK) (EC 2.7.1.20) (Adenosine 5'-phosphotransferase)	adenosine kinase activity [GO:0004001];ATP binding [GO:0005524]	AMP salvage [GO:0044209];phosphorylation [GO:0016310];purine ribonucleoside salvage [GO:0006166]	ORF80781;ORF80784	Arion vulgaris	347;379	3	11.8	38.206	gi|1066749909;A0A0B6ZW30;gi|1066749911;A0A0B6ZW92
NaN	26.0453	NaN	NaN	NaN	NaN	Adenosylhomocysteinase (EC 3.3.1.1)	adenosylhomocysteinase activity [GO:0004013]	one-carbon metabolic process [GO:0006730]	ORF166724	Arion vulgaris	443	5	15.4	50.764	Cnem131002-RA;gi|2039803141;gi|1066716489;A0A0B7B8S4
24.4103	27.0588	NaN	NaN	NaN	NaN	Adenosylhomocysteinase (EC 3.3.1.1);AdoHcyase_NAD domain-containing protein	adenosylhomocysteinase activity [GO:0004013]	one-carbon metabolic process [GO:0006730]	106079527;C0Q70_18541;ORF166730	Arion vulgaris;Biomphalaria glabrata (Bloodfluke planorb) (Freshwater snail);Pomacea canaliculata (Golden apple snail)	306;411;427	5	14.4	43.853	gi|2188988685;gi|908493282;A0A2C9K384;gi|1066716487;A0A0B7B762;gi|1397735689;gi|1383746976;A0A2T7NGT0
25.9689	25.2921	NaN	NaN	NaN	NaN	Adenylosuccinate synthetase (AMPSase) (AdSS) (EC 6.3.4.4) (IMP--aspartate ligase)	adenylosuccinate synthase activity [GO:0004019];GTP binding [GO:0005525];magnesium ion binding [GO:0000287]	'de novo' AMP biosynthetic process [GO:0044208]	ORF191038	Arion vulgaris	336	4	14.5	56.951	Cnem091701-RA;gi|1066708083;A0A0B7BHY9;gi|2039825032
NaN	NaN	NaN	NaN	NaN	29.6628	Adenylyl cyclase-associated protein	actin binding [GO:0003779]	cytoskeleton organization [GO:0007010]	106055578	Biomphalaria glabrata (Bloodfluke planorb) (Freshwater snail)	480	4	7.1	51.987	A0A2C9JF04;gi|908412408;gi|2188971322
NaN	NaN	NaN	NaN	27.3299	29.5267	ADF-H domain-containing protein	actin binding [GO:0003779]	actin filament depolymerization [GO:0030042]	106063607	Biomphalaria glabrata (Bloodfluke planorb) (Freshwater snail)	174	2	14.4	19.072	gi|908435793;A0A2C9JQC4;gi|2188998851;gi|2188998849
25.1071	NaN	NaN	NaN	NaN	NaN	Alanine--glyoxylate aminotransferase (EC 2.6.1.44)	2-aminoethylphosphonate-pyruvate transaminase activity [GO:0047304];alanine-glyoxylate transaminase activity [GO:0008453]	organic phosphonate catabolic process [GO:0019700]	106056850;ORF138069	Arion vulgaris;Biomphalaria glabrata (Bloodfluke planorb) (Freshwater snail)	432;438	6	19.9	58.772	Cnem060554-RA;gi|2039816298;gi|2188992118;gi|908415902;A0A2C9JIX8;gi|1066726719;A0A0B7AUC3
26.5504	26.8583	NaN	NaN	NaN	NaN	Alanine--glyoxylate aminotransferase (EC 2.6.1.44)	alanine-glyoxylate transaminase activity [GO:0008453]		106072728	Biomphalaria glabrata (Bloodfluke planorb) (Freshwater snail)	437	6	15	37.256	gi|2039830430;gi|908471299;A0A2C9JY92;gi|2188986528
26.2983	NaN	NaN	NaN	NaN	NaN	Ald_Xan_dh_C domain-containing protein	iron ion binding [GO:0005506];oxidoreductase activity [GO:0016491]		ORF56710	Arion vulgaris	339	3	6.7	57.988	gi|2039805566;gi|1066762113;A0A0B6ZBJ2
27.1892	22.972	NaN	NaN	NaN	NaN	Ald_Xan_dh_C2 domain-containing protein;Uncharacterized protein	2 iron, 2 sulfur cluster binding [GO:0051537];FAD binding [GO:0071949];iron ion binding [GO:0005506];oxidoreductase activity [GO:0016491];oxidoreductase activity [GO:0016491]		106059685;106059686	Biomphalaria glabrata (Bloodfluke planorb) (Freshwater snail)	117;1292	18	16.8	137.61	gi|2039806261;gi|2039814228;gi|908422872;A0A2C9JM54;gi|908422874;A0A2C9KVI2
24.8678	NaN	NaN	NaN	NaN	25.4844	Aldedh domain-containing protein	malonate-semialdehyde dehydrogenase (acetylating) activity [GO:0018478];methylmalonate-semialdehyde dehydrogenase (acylating) activity [GO:0004491]		106055391	Biomphalaria glabrata (Bloodfluke planorb) (Freshwater snail)	533	5	10.7	57.319	gi|2039814666;Cnem014277-RA;gi|908411921;A0A2C9JEW3
23.9429	26.8166	NaN	NaN	NaN	21.9577	Aldedh domain-containing protein	oxidoreductase activity [GO:0016491]		ORF221211	Arion vulgaris	66	20	39.9	57.328	Cnem058233-RA;gi|1066695133;A0A0B7C4P1
28.3058	31.0075	29.1069	29.7107	NaN	NaN	Aldedh domain-containing protein	oxidoreductase activity, acting on the aldehyde or oxo group of donors, NAD or NADP as acceptor [GO:0016620]		ORF46624	Arion vulgaris	495	15	35.2	53.588	gi|1066768051;A0A0B6Z5J3
NaN	25.4146	NaN	NaN	NaN	NaN	Aldedh domain-containing protein	oxidoreductase activity, acting on the aldehyde or oxo group of donors, NAD or NADP as acceptor [GO:0016620]		ORF111381 ORF111391;ORF111388 ORF111397	Arion vulgaris	493	6	16.4	53.207	gi|1066736589;gi|1066736585;A0A0B7AF49;gi|1066736591;gi|1066736587;A0A0B7AFI5
NaN	NaN	NaN	NaN	NaN	29.1732	Aldedh domain-containing protein	oxidoreductase activity, acting on the aldehyde or oxo group of donors, NAD or NADP as acceptor [GO:0016620]		106064232	Biomphalaria glabrata (Bloodfluke planorb) (Freshwater snail)	496	15	32.3	53.759	gi|908438026;A0A2C9KFX6
NaN	NaN	27.1181	26.3144	NaN	NaN	Aldedh domain-containing protein	oxidoreductase activity, acting on the aldehyde or oxo group of donors, NAD or NADP as acceptor [GO:0016620]		C0Q70_21609	Pomacea canaliculata (Golden apple snail)	459	2	4.6	49.864	A0A2T7NCZ9;gi|1383745635;gi|1397746272
NaN	NaN	28.5286	26.5427	NaN	NaN	Aldedh domain-containing protein	oxidoreductase activity, acting on the aldehyde or oxo group of donors, NAD or NADP as acceptor [GO:0016620]		C0Q70_19882	Pomacea canaliculata (Golden apple snail)	499	4	8.4	54.681	A0A2T7NDZ2;gi|1383745981;gi|1397741826
26.0667	28.4566	NaN	NaN	NaN	NaN	Aldedh domain-containing protein	oxidoreductase activity, acting on the aldehyde or oxo group of donors, NAD or NADP as acceptor [GO:0016620]		106073690;ORF48094	Arion vulgaris;Biomphalaria glabrata (Bloodfluke planorb) (Freshwater snail)	522;70	18	35.9	58.856	Cnem073116-RA;gi|1066767197;A0A0B6Z4T2;gi|908474670;gi|908474668;gi|908474666;gi|908474663;gi|908474661;A0A2C9JZ30
22.5133	NaN	NaN	NaN	NaN	NaN	Aldedh domain-containing protein	oxidoreductase activity, acting on the aldehyde or oxo group of donors, NAD or NADP as acceptor [GO:0016620]		ORF171517 ORF171549;ORF171527	Arion vulgaris	251;257	2	4.4	77.576	gi|2188997447;gi|1066714879;gi|1066714869;A0A0B7BB79;gi|1066714875;A0A0B7B944;gi|2188997448
26.563	26.1748	NaN	NaN	NaN	NaN	Aldehyde dehydrogenase (NAD(+)) (EC 1.2.1.3)	aldehyde dehydrogenase (NAD+) activity [GO:0004029];glyceraldehyde-3-phosphate dehydrogenase (NAD+) (non-phosphorylating) activity [GO:0043878]		106079896	Biomphalaria glabrata (Bloodfluke planorb) (Freshwater snail)	536	6	24.6	44.569	Cnem013506-RA;Cnem035645-RA;gi|2039831041;gi|908494544;A0A2C9K3J6;gi|2188973639;gi|2188973641
NaN	24.8506	NaN	NaN	NaN	NaN	Aldo_ket_red domain-containing protein	oxidoreductase activity [GO:0016491]		ORF17611	Arion vulgaris	352	3	9.4	39.922	gi|1066788625;A0A0B6Y955
26.2269	25.1757	NaN	NaN	NaN	NaN	Aldo_ket_red domain-containing protein	oxidoreductase activity [GO:0016491]		ORF186358;ORF186359;ORF201761;ORF201764;ORF201769;ORF201783;ORF201787;ORF201788;ORF201796;ORF201805;ORF92034 ORF92036	Arion vulgaris	123;142;174;221;286;292;357;372;68;71;88	8	18.5	31.868	gi|1066704735;A0A0B7BMT3;gi|1066704753;A0A0B7BNS2;A0A0B7BGH6;A0A0B7BNY0;gi|1066704737;gi|1066709815;A0A0B7BQG4;A0A0B7BQF0;gi|1066704759;gi|1066704729;gi|1066704723;A0A0B7BMU7;gi|2039822750;gi|2039815387;gi|1066704765;A0A0B7BNQ9;A0A0B7BR19;gi|1066744633;gi|1066744635;A0A0B7A1F8;gi|2039804934;A0A0B7BGS4;gi|1066709817;gi|1066704741
26.1344	27.7495	24.6472	NaN	NaN	NaN	Aldo_ket_red domain-containing protein	oxidoreductase activity [GO:0016491]		106051044	Biomphalaria glabrata (Bloodfluke planorb) (Freshwater snail)	139;144;148	18	51.1	46.948	Cnem131092-RA;gi|908499230;A0A2C9KWR7;gi|908499227;A0A2C9KWH7;gi|908499223;A0A2C9KWS9
26.8963	28.4688	NaN	NaN	NaN	NaN	Aldo_ket_red domain-containing protein	oxidoreductase activity [GO:0016491]		106065580	Biomphalaria glabrata (Bloodfluke planorb) (Freshwater snail)	370	3	12.2	27.429	Cnem144154-RA;gi|908443565;gi|908443562;A0A2C9JRW8
24.6035	NaN	NaN	NaN	NaN	NaN	Aldo_ket_red domain-containing protein			ORF119074	Arion vulgaris	317	4	10.7	35.418	gi|1066733773;A0A0B7AGF2
28.8836	29.7584	NaN	NaN	NaN	NaN	Aldo_ket_red domain-containing protein			ORF161064	Arion vulgaris	224	4	17.4	24.864	gi|1066718509;A0A0B7B5Y6
28.8517	27.6362	NaN	NaN	NaN	NaN	Aldo_ket_red domain-containing protein			ORF198952;ORF198968;ORF198977	Arion vulgaris	283;306;370	7	27.6	30.979	Cnem085901-RA;gi|2039822746;gi|1066705737;A0A0B7BMH5;gi|1066705733;A0A0B7BLA2;gi|2039822168;gi|1066705745;A0A0B7BMB5;gi|2039822748;gi|2039822747
25.4878	NaN	NaN	NaN	27.7285	26.9238	Aldolase_II domain-containing protein			106073825	Biomphalaria glabrata (Bloodfluke planorb) (Freshwater snail)	3069	8	2.7	350.52	gi|908475098;A0A2C9JZ75
NaN	NaN	NaN	NaN	NaN	29.8652	Aldolase_II domain-containing protein						2	10.1	12.56	gi|2188993303
NaN	NaN	NaN	NaN	28.5914	26.6358	Aldolase_II domain-containing protein;Uncharacterized protein			ORF188373 ORF188465;ORF188409 ORF188459 ORF188475	Arion vulgaris	718;850	6	6.3	80.159	gi|1066709019;gi|1066709003;gi|1066708999;A0A0B7BJK4;gi|1066709027;gi|1066709001;A0A0B7BHX3;Cnem002397-RA;gi|2039811946
NaN	NaN	NaN	NaN	26.7767	NaN	Aldose 1-epimerase (EC 5.1.3.3)	aldose 1-epimerase activity [GO:0004034];carbohydrate binding [GO:0030246]	galactose metabolic process [GO:0006012]	106057218	Biomphalaria glabrata (Bloodfluke planorb) (Freshwater snail)	346	2	5.5	38.078	gi|908417005;A0A2C9JK14
NaN	24.495	NaN	NaN	NaN	NaN	ALIX_LYPXL_bnd domain-containing protein;BRO1 domain-containing protein		multivesicular body sorting pathway [GO:0071985]	106067781;C0Q70_03020	Biomphalaria glabrata (Bloodfluke planorb) (Freshwater snail);Pomacea canaliculata (Golden apple snail)	444;910	3	5.1	87.808	Cnem110862-RA;gi|908451652;A0A2C9JTN8;gi|1397659145;gi|2188997557;gi|1397659143;gi|1383762672;A0A2T7PRN0
23.7146	28.2906	NaN	NaN	NaN	NaN	Alpha-1,4 glucan phosphorylase (EC 2.4.1.1)	glycogen phosphorylase activity [GO:0008184];linear malto-oligosaccharide phosphorylase activity [GO:0102250];SHG alpha-glucan phosphorylase activity [GO:0102499]	carbohydrate metabolic process [GO:0005975]	106075982	Biomphalaria glabrata (Bloodfluke planorb) (Freshwater snail)	131	26	33.9	91.95	Cnem013911-RA;gi|908482007;A0A2C9KBY2;Cnem107200-RA
23.2934	27.7831	25.0701	NaN	NaN	NaN	Alpha-actinin;Uncharacterized protein	actin binding [GO:0003779];calcium ion binding [GO:0005509]		106056859;C0Q70_13876;ORF162822 ORF162830;ORF162838 ORF162815 ORF162884;ORF162867	Arion vulgaris;Biomphalaria glabrata (Bloodfluke planorb) (Freshwater snail);Pomacea canaliculata (Golden apple snail)	767;826;889;892	29	32.1	99.627	gi|2039799095;gi|1066717861;A0A0B7B7H2;gi|1066717859;gi|1066717851;A0A0B7B7H5;gi|908415939;gi|908415937;gi|2188992108;A0A2C9JIY1;A0A2C9JIY0;gi|1066717863;gi|1066717857;gi|1066717847;A0A0B7B598;Q8ITH0;gi|23394914;gi|1397712469;gi|1383752805;A0A2T7NYF0;gi|1397712471;Cnem085997-RA
24.718	25.0983	NaN	NaN	NaN	NaN	Alpha-galactosidase (EC 3.2.1.-)	hydrolase activity, hydrolyzing O-glycosyl compounds [GO:0004553]	carbohydrate metabolic process [GO:0005975];lipid metabolic process [GO:0006629]	C0Q70_06317	Pomacea canaliculata (Golden apple snail)	405	6	7.6	75.251	Cnem024465-RA;gi|2039830760;gi|1397673744;gi|1397673742;gi|1383761653;A0A2T7PNN4;gi|2188992951
NaN	24.7427	NaN	NaN	NaN	NaN	Alpha-mannosidase (EC 3.2.1.-)	alpha-mannosidase activity [GO:0004559];carbohydrate binding [GO:0030246];metal ion binding [GO:0046872]	mannose metabolic process [GO:0006013]	ORF146966	Arion vulgaris	1006	2	7.1	46.511	gi|2039827232;gi|1066723533;A0A0B7AW15
NaN	27.1018	NaN	NaN	NaN	NaN	Amidohydro-rel domain-containing protein	hydrolase activity, acting on carbon-nitrogen (but not peptide) bonds [GO:0016810]		ORF68177 ORF68150	Arion vulgaris	461	2	4.6	50.501	gi|1066756155;gi|1066756149;A0A0B6ZM00
27.0027	27.4448	NaN	NaN	NaN	NaN	Amidohydro-rel domain-containing protein	hydrolase activity, acting on carbon-nitrogen (but not peptide) bonds [GO:0016810]		106064626;106074678	Biomphalaria glabrata (Bloodfluke planorb) (Freshwater snail)	228;565	3	6	62.468	gi|908478062;A0A2C9K001;gi|908439701;A0A2C9M4H6
26.2725	27.2644	NaN	NaN	NaN	NaN	Aminopeptidase (EC 3.4.11.-);Puromycin-sensitive aminopeptidase	aminopeptidase activity [GO:0004177];metallopeptidase activity [GO:0008237];zinc ion binding [GO:0008270]	proteolysis [GO:0006508]	106070834;ORF122544	Arion vulgaris;Biomphalaria glabrata (Bloodfluke planorb) (Freshwater snail)	289;737;913	24	32.6	92.294	Cnem012291-RA;gi|2039829615;gi|1066732435;A0A0B7AIS9;W5VR75;gi|577029891;gi|908463743;A0A2C9JWJ6
NaN	NaN	NaN	NaN	NaN	25.693	Aminotran_1_2 domain-containing protein	L-aspartate:2-oxoglutarate aminotransferase activity [GO:0004069];pyridoxal phosphate binding [GO:0030170]	biosynthetic process [GO:0009058];cellular amino acid metabolic process [GO:0006520]	106058121	Biomphalaria glabrata (Bloodfluke planorb) (Freshwater snail)	261	2	9.2	28.935	gi|908419241;A0A2C9KES0
NaN	24.2331	NaN	NaN	NaN	NaN	Angiotensin-converting enzyme (EC 3.4.-.-)	carboxypeptidase activity [GO:0004180];metal ion binding [GO:0046872];metallopeptidase activity [GO:0008237];peptidyl-dipeptidase activity [GO:0008241]	proteolysis [GO:0006508]	C0Q70_16356	Pomacea canaliculata (Golden apple snail)	632	3	21.6	21.748	Cnem136937-RA;gi|1383749687;A0A2T7NPJ2;gi|1397725983
NaN	NaN	NaN	NaN	NaN	25.1611	Annexin	calcium ion binding [GO:0005509];calcium-dependent phospholipid binding [GO:0005544]		106050755	Biomphalaria glabrata (Bloodfluke planorb) (Freshwater snail)	280	2	11.1	30.982	gi|908498182;A0A2C9LC26;gi|2188987773;gi|2188987772
24.9714	NaN	NaN	NaN	NaN	NaN	Apoptosis-inducing factor 3-like protein;Rieske domain-containing protein	2 iron, 2 sulfur cluster binding [GO:0051537];flavin adenine dinucleotide binding [GO:0050660];metal ion binding [GO:0046872];oxidoreductase activity [GO:0016491]		C0Q70_06727;ORF171509 ORF171495;ORF171534 ORF171481 ORF171488 ORF171502 ORF171541;ORF171557	Arion vulgaris;Pomacea canaliculata (Golden apple snail)	239;304;341;532;810	2	10.5	26	A0A0B7B9G4;gi|1066714883;gi|1066714867;gi|1066714881;gi|1066714885;gi|1066714889;A0A0B7BBS5;gi|1066714873;gi|1066714871;gi|1066714887;A0A0B7B893;gi|401871122;J7HZQ3;gi|1397687213;gi|1397687216;gi|1397687211;gi|1397687208;gi|1397687203;gi|1397687206;gi|1383757927;A0A2T7PD02
NaN	NaN	NaN	NaN	NaN	30.6866	Arginine kinase	ATP binding [GO:0005524];creatine kinase activity [GO:0004111]	phosphocreatine biosynthetic process [GO:0046314];phosphorylation [GO:0016310]		Biomphalaria glabrata (Bloodfluke planorb) (Freshwater snail)	352	18	41.2	39.297	gi|296837083;D8V7I9
NaN	23.9768	NaN	NaN	NaN	NaN	Arginine--tRNA ligase (EC 6.1.1.19)	arginine-tRNA ligase activity [GO:0004814];ATP binding [GO:0005524]	arginyl-tRNA aminoacylation [GO:0006420]	ORF90214 ORF90212	Arion vulgaris	362	2	3	41.366	gi|1066745485;gi|1066745483;A0A0B7A004
NaN	25.2762	NaN	NaN	NaN	NaN	Argininosuccinate synthase (EC 6.3.4.5) (Citrulline--aspartate ligase)	argininosuccinate synthase activity [GO:0004055];ATP binding [GO:0005524]	arginine biosynthetic process [GO:0006526];urea cycle [GO:0000050]	106070939	Biomphalaria glabrata (Bloodfluke planorb) (Freshwater snail)	398	7	55.1	15.644	Cnem068395-RA;gi|908464245;gi|908464242;A0A2C9MAH9;gi|2188964052
NaN	26.7879	NaN	NaN	NaN	NaN	Argininosuccinate synthase (EC 6.3.4.5) (Citrulline--aspartate ligase)	argininosuccinate synthase activity [GO:0004055];ATP binding [GO:0005524]	arginine biosynthetic process [GO:0006526];urea cycle [GO:0000050]	ORF36776;ORF36782 ORF36764 ORF36770	Arion vulgaris	414;442	5	21.2	39.968	gi|2039801688;gi|1066774801;gi|1066774799;gi|1066774795;A0A0B6YTL1;gi|1066774797;A0A0B6YTZ2
27.3293	NaN	NaN	NaN	NaN	NaN	Asparagine--tRNA ligase (EC 6.1.1.22)	asparagine-tRNA ligase activity [GO:0004816];ATP binding [GO:0005524];nucleic acid binding [GO:0003676]	asparaginyl-tRNA aminoacylation [GO:0006421]	ORF134086	Arion vulgaris	546	2	3.7	62.603	gi|1066728173;A0A0B7APB8
NaN	26.3804	NaN	NaN	NaN	NaN	Aspartate aminotransferase (EC 2.6.1.1)	L-aspartate:2-oxoglutarate aminotransferase activity [GO:0004069];pyridoxal phosphate binding [GO:0030170]	biosynthetic process [GO:0009058];cellular amino acid metabolic process [GO:0006520]	ORF115752	Arion vulgaris	433	6	20.1	47.614	gi|1066734955;A0A0B7AFG9
NaN	NaN	NaN	NaN	NaN	28.0217	Aspartate aminotransferase (EC 2.6.1.1)	L-aspartate:2-oxoglutarate aminotransferase activity [GO:0004069];pyridoxal phosphate binding [GO:0030170]	biosynthetic process [GO:0009058];cellular amino acid metabolic process [GO:0006520]	106079044	Biomphalaria glabrata (Bloodfluke planorb) (Freshwater snail)	393	9	31.6	43.453	gi|908491748;A0A2C9K2S4
29.03	29.667	NaN	NaN	NaN	26.6415	Aspartate aminotransferase (EC 2.6.1.1)	L-aspartate:2-oxoglutarate aminotransferase activity [GO:0004069];pyridoxal phosphate binding [GO:0030170]	biosynthetic process [GO:0009058];cellular amino acid metabolic process [GO:0006520]	C0Q70_18849;ORF174591	Arion vulgaris;Pomacea canaliculata (Golden apple snail)	407;430	26	68.1	45.689	Cnem152433-RA;gi|2039799163;gi|1066713797;A0A0B7BB06;gi|1397737132;gi|1383747280;A0A2T7NHP2;gi|2188991648
NaN	NaN	NaN	NaN	NaN	24.6573	Aspartyl aminopeptidase (EC 3.4.11.21)	aminopeptidase activity [GO:0004177];metallopeptidase activity [GO:0008237];zinc ion binding [GO:0008270]	proteolysis [GO:0006508]	106051153	Biomphalaria glabrata (Bloodfluke planorb) (Freshwater snail)	474	4	16	52.158	gi|908499578;A0A2C9K4Q3
29.1608	NaN	NaN	NaN	NaN	NaN	Aspartyl aminopeptidase (EC 3.4.11.21)	aminopeptidase activity [GO:0004177];metallopeptidase activity [GO:0008237];zinc ion binding [GO:0008270]	proteolysis [GO:0006508]	ORF106990	Arion vulgaris	477	18	39.8	55.878	Cnem050373-RA;gi|1066738249;A0A0B7ACW1;gi|2188964956
NaN	25.4044	NaN	NaN	NaN	NaN	ATP synthase subunit alpha;Uncharacterized protein	ATP binding [GO:0005524];ATP binding [GO:0005524];proton-transporting ATP synthase activity, rotational mechanism [GO:0046933]	ATP metabolic process [GO:0046034];proton transmembrane transport [GO:1902600]	106067186;C0Q70_20011;ORF38668;ORF58889	Arion vulgaris;Biomphalaria glabrata (Bloodfluke planorb) (Freshwater snail);Pomacea canaliculata (Golden apple snail)	147;555;578	8	10.8	60.122	gi|2039820064;gi|1066761027;A0A0B6ZDH2;gi|908449439;A0A2C9JT64;gi|1066773571;A0A0B6YXF0;gi|2039829342;gi|1383746109;A0A2T7NEG3;gi|1397740123
NaN	24.5499	NaN	NaN	NaN	NaN	ATP-citrate synthase (EC 2.3.3.8) (ATP-citrate (pro-S-)-lyase) (Citrate cleavage enzyme)	ATP binding [GO:0005524];ATP citrate synthase activity [GO:0003878];metal ion binding [GO:0046872]	acetyl-CoA biosynthetic process [GO:0006085];citrate metabolic process [GO:0006101];lipid metabolic process [GO:0006629]	106058278;C0Q70_09105	Biomphalaria glabrata (Bloodfluke planorb) (Freshwater snail);Pomacea canaliculata (Golden apple snail)	1092;1095;1098;1100;1103	4	9.1	70.571	Cnem054425-RA;Cnem039562-RA;gi|2039817421;gi|908419586;gi|908419580;gi|908419582;gi|908419584;A0A2C9JKV8;A0A2C9JKV3;gi|908419588;A0A2C9JKX2;A0A2C9JKX4;gi|1397691303;gi|1397691301;A0A2T7P8V5;gi|1383756457;gi|1397691305
24.5988	27.0686	NaN	NaN	NaN	NaN	ATP-synt_ab_N domain-containing protein;Vacuolar proton pump subunit B (V-ATPase subunit B) (Vacuolar proton pump subunit B)	ATP binding [GO:0005524];proton-transporting ATPase activity, rotational mechanism [GO:0046961]	ATP metabolic process [GO:0046034];proton transmembrane transport [GO:1902600]	106072035;C0Q70_08805;ORF11789;ORF142823;ORF142830	Arion vulgaris;Biomphalaria glabrata (Bloodfluke planorb) (Freshwater snail);Pomacea canaliculata (Golden apple snail)	471;517;518;519;75	15	42.6	57.265	Cnem026159-RA;Cnem092340-RA;A0A0B7AX72;gi|1066724991;Cnem121372-RA;gi|2039808020;gi|2188997696;gi|2039824375;gi|1066724989;A0A0B7AWS9;A0A2C9JJL4;gi|908405304;gi|1397694576;A0A2T7P804;gi|1383756163;A0A0B6Y3F5;gi|1066792287
NaN	26.9667	NaN	30.074	NaN	NaN	Beta-actin				Filopaludina bengalensis	282	18	64.9	31.478	gi|1831565798;A0A6H1WW98
NaN	25.0421	NaN	NaN	NaN	NaN	Beta-glucuronidase (EC 3.2.1.31);Glyco_hydro_2_C domain-containing protein	hydrolase activity, hydrolyzing O-glycosyl compounds [GO:0004553];beta-glucuronidase activity [GO:0004566]	carbohydrate metabolic process [GO:0005975]	106061342;106075781	Biomphalaria glabrata (Bloodfluke planorb) (Freshwater snail)	115;647	2	27	13.197	gi|908481434;A0A2C9LKU2;gi|2188963462;gi|2188963459;gi|908428171;A0A2C9JNJ5
NaN	25.1482	NaN	NaN	NaN	NaN	Beta-hexosaminidase (EC 3.2.1.52);Beta-N-acetylhexosaminidase (EC 3.2.1.52)	beta-N-acetylhexosaminidase activity [GO:0004563];N-acetyl-beta-D-galactosaminidase activity [GO:0102148]	carbohydrate metabolic process [GO:0005975]	106078619;106078626;C0Q70_20527;ORF168663;ORF168673	Arion vulgaris;Biomphalaria glabrata (Bloodfluke planorb) (Freshwater snail);Pomacea canaliculata (Golden apple snail)	377;417;535;537;543;548	8	29.4	55.916	Cnem063365-RA;gi|1066715865;A0A0B7B7S2;gi|2039823811;gi|1066715867;A0A0B7B814;gi|908489885;A0A2C9K240;gi|908489840;A0A2C9K226;gi|908489883;A0A2C9K234;gi|1397740934;gi|1383746620;A0A2T7NFT0
NaN	25.8213	NaN	NaN	NaN	NaN	Beta-mannosidase (EC 3.2.1.25)	beta-mannosidase activity [GO:0004567]		ORF77945	Arion vulgaris	511	4	5.5	55.643	Cnem096069-RA;gi|1066751273;A0A0B6ZRQ6;gi|2039813048
28.285	27.9259	NaN	NaN	NaN	29.0269	BgLBP/BPI1	lipid binding [GO:0008289]			Cornu aspersum (Brown garden snail) (Helix aspersa)	284	43	73.2	32.637	O97192;gi|4468224;gi|42559558
25.0614	27.0355	NaN	NaN	NaN	NaN	Bifunctional purine biosynthesis protein ATIC (AICAR transformylase/inosine monophosphate cyclohydrolase);Bifunctional purine biosynthesis protein ATIC (EC 2.1.2.3) (EC 3.5.4.10) (AICAR transformylase/inosine monophosphate cyclohydrolase);Uncharacterized protein	IMP cyclohydrolase activity [GO:0003937];phosphoribosylaminoimidazolecarboxamide formyltransferase activity [GO:0004643]	'de novo' IMP biosynthetic process [GO:0006189];purine nucleotide biosynthetic process [GO:0006164]	106070536;ORF25537;ORF65601	Arion vulgaris;Biomphalaria glabrata (Bloodfluke planorb) (Freshwater snail)	194;210;530	20	16.7	182.1	Cnem094628-RA;gi|2039811958;gi|1066782797;A0A0B6YHB7;gi|1066757481;A0A0B6ZKF2;gi|908462562;A0A2C9JW90;gi|2188978390
NaN	NaN	NaN	NaN	31.6456	27.3569	BPI1 domain-containing protein;Developmentally regulated albumen gland	lipid binding [GO:0008289]		106073546	Biomphalaria glabrata (Bloodfluke planorb) (Freshwater snail)	256;336	5	14.6	38.122	Q17151;gi|1323800;gi|908474124;A0A2C9M9U1
NaN	26.6968	NaN	NaN	NaN	NaN	C-1-tetrahydrofolate synthase, cytoplasmic (EC 1.5.1.5) (EC 3.5.4.9) (EC 6.3.4.3);Uncharacterized protein	ATP binding [GO:0005524];formate-tetrahydrofolate ligase activity [GO:0004329];methenyltetrahydrofolate cyclohydrolase activity [GO:0004477];methylenetetrahydrofolate dehydrogenase (NADP+) activity [GO:0004488]	one-carbon metabolic process [GO:0006730];tetrahydrofolate interconversion [GO:0035999]	C0Q70_14175;ORF171334;ORF171343;ORF171347	Arion vulgaris;Pomacea canaliculata (Golden apple snail)	1177;72;88;934	23	26.3	101.02	Cnem039013-RA;gi|2039815943;gi|1066714943;A0A0B7B862;gi|2188993618;gi|1397716518;gi|1397716516;gi|1397716514;gi|1397716512;gi|1383753096;A0A2T7NZA8;gi|1066714941;A0A0B7BBQ1;gi|1066714937;A0A0B7B9E0
25.5516	26.4831	NaN	NaN	NaN	NaN	Cadmium-metallothionein;Cd metallothionein variant 1;Cd metallothionein variant 2;Metallothionein	metal ion binding [GO:0046872]			Cepaea hortensis;Cornu aspersum (Brown garden snail) (Helix aspersa)	67	2	41.8	6.6807	gi|1491971188;gi|1491966633;A0A3G1Z0W1;A0A3G1Z059;gi|122720726;gi|119382708;A2IBU8;A1YZ80
NaN	NaN	NaN	NaN	25.0063	27.7707	Calcium binding protein 1;Calcium binding protein 2;EF-hand domain-containing protein;Uncharacterized protein	calcium ion binding [GO:0005509]		106063397;106073980;106073981	Biomphalaria glabrata (Bloodfluke planorb) (Freshwater snail)	121;133;138	5	19	14.272	Q5DL77;gi|908475702;gi|908475700;gi|56462578;A0A2C9KAH3;gi|908475697;gi|908475695;gi|908475692;A0A2C9KAH9;A0A2C9KAH0;Q5DL74;gi|56462584;gi|908475690;gi|908435073;A0A2C9KAH8;A0A2C9JQ48
24.8259	NaN	NaN	NaN	NaN	NaN	Calcium/calmodulin-dependent protein kinase (EC 2.7.11.17);Protein kinase domain-containing protein	ATP binding [GO:0005524];calmodulin binding [GO:0005516];calmodulin-dependent protein kinase activity [GO:0004683];protein kinase activity [GO:0004672]	protein phosphorylation [GO:0006468]	106057419;106077998;ORF168735;ORF5815;ORF5818	Arion vulgaris;Biomphalaria glabrata (Bloodfluke planorb) (Freshwater snail)	319;441;477;521;75;80	5	17.4	53.937	gi|1066715835;A0A0B7B7T1;gi|2039816596;Cnem107840-RA;gi|1066796039;A0A0B6XZM3;gi|908487593;A0A2C9KBG7;gi|2188967995;gi|908401392;A0A2C9LCD5;gi|908401388;A0A2C9LC65;gi|1066796041;A0A0B6Y0D6
NaN	NaN	NaN	NaN	25.4051	27.2681	Calmodulin	calcium ion binding [GO:0005509]	calcium-mediated signaling [GO:0019722]	106055346	Biomphalaria glabrata (Bloodfluke planorb) (Freshwater snail)	166	9	47	16.812	gi|2188992576;gi|908411803;A0A2C9JEP6
27.9596	25.3642	27.9185	29.645	26.8133	29.3936	Calmodulin;EF-hand domain-containing protein;Uncharacterized protein	calcium ion binding [GO:0005509]	calcium-mediated signaling [GO:0019722]	106052616;106067099;106067836;106071926;106072417;C0Q70_13771;C0Q70_14153;C0Q70_14439;C0Q70_14445;ORF17587;ORF1969;ORF59217;ORF90069;ORF90073	Arion vulgaris;Biomphalaria glabrata (Bloodfluke planorb) (Freshwater snail);Filopaludina bengalensis;Pomacea canaliculata (Golden apple snail)	113;143;149;162;190;225;229;264;70;78;81;95	11	47	16.81	gi|908504453;A0A0B6XUV1;A0A0B7A261;A0A2C9K5Z2;Cnem038646-RA;gi|2188968846;gi|2039830898;gi|2039827305;gi|1397715419;gi|1397715417;gi|1066760889;gi|1066745549;gi|1383753074;A0A2T7NZA9;A0A0B6ZFC4;gi|1066798565;gi|2188964656;gi|2188975603;gi|1066745547;gi|2039814846;Cnem123190-RA;A0A0B7A0S6;Cnem128164-RA;gi|2039821870;Cnem089000-RA;A0A2T7P023;A0A0B6Y8I6;gi|2188968844;gi|1066788637;gi|1383753359;A0A2…
NaN	NaN	NaN	NaN	24.6038	26.789	Calmodulin;Uncharacterized protein	calcium ion binding [GO:0005509]	calcium-mediated signaling [GO:0019722]	106069722;CaM	Biomphalaria glabrata (Bloodfluke planorb) (Freshwater snail);Pomacea canaliculata (Golden apple snail)	149;80	10	52.3	16.841	gi|1174532348;gi|1174532281;A0A1W5T6S6;gi|1397717386;gi|908459450;A0A2C9KEZ6
27.2525	NaN	NaN	NaN	25.8526	24.5012	Calmodulin;Uncharacterized protein	calcium ion binding [GO:0005509]	calcium-mediated signaling [GO:0019722]	106055362;C0Q70_01407;ORF75648	Arion vulgaris;Biomphalaria glabrata (Bloodfluke planorb) (Freshwater snail);Pomacea canaliculata (Golden apple snail)	121;150;78	9	44.6	16.693	gi|2039829580;Cnem054115-RA;gi|1066752363;A0A0B6ZQ69;gi|1383765411;A0A2T7PZD6;gi|1397653056;gi|1397653054;gi|1397653052;gi|1397653050;gi|1397653048;gi|908411837;A0A2C9JEQ1
NaN	NaN	NaN	NaN	24.9496	26.3243	Calponin-homology (CH) domain-containing protein			106059500	Biomphalaria glabrata (Bloodfluke planorb) (Freshwater snail)	172;178	2	18.6	19.285	gi|908422434;gi|908422432;A0A2C9JLY7;A0A2C9JLY5;gi|908422430;A0A2C9JLY9;gi|2188971838
NaN	NaN	NaN	NaN	NaN	26.2811	Calponin-homology (CH) domain-containing protein			106075089	Biomphalaria glabrata (Bloodfluke planorb) (Freshwater snail)	165	2	13.3	18.307	gi|908479491;A0A2C9LBF9;gi|2188992323
28.1847	27.2923	NaN	NaN	NaN	NaN	Calponin-homology (CH) domain-containing protein			ORF22625 ORF22628	Arion vulgaris	165	10	38.8	18.184	gi|2039817261;gi|1066785201;gi|1066785199;A0A0B6YFS7
24.6428	NaN	30.1185	30.418	NaN	24.1266	Calponin-homology (CH) domain-containing protein;Uncharacterized protein	actin filament binding [GO:0051015]	actin cytoskeleton organization [GO:0030036]	C0Q70_15702;C0Q70_15703;C0Q70_15704	Pomacea canaliculata (Golden apple snail)	1173;143;947	24	9.7	239.49	gi|1397718759;gi|1397718757;gi|1397718755;gi|1397718753;gi|1397718751;gi|1383751801;A0A2T7NVN2;gi|1383751800;A0A2T7NVL7;gi|1383751799;A0A2T7NVM2
29.0737	30.7293	NaN	NaN	NaN	NaN	Calponin-homology (CH) domain-containing protein;Uncharacterized protein			ORF84154;ORF84157	Arion vulgaris	166;69	16	62.7	18.45	gi|2039808528;gi|1066748279;A0A0B6ZYC5;gi|1066748281;A0A0B6ZYL1;Cnem066313-RA
NaN	NaN	NaN	NaN	27.111	29.5095	Calreticulin	calcium ion binding [GO:0005509];unfolded protein binding [GO:0051082]	protein folding [GO:0006457]	106061532	Biomphalaria glabrata (Bloodfluke planorb) (Freshwater snail)	409	7	14.7	47.46	gi|908402528;A0A2C9JH25
NaN	NaN	NaN	NaN	26.2122	NaN	Caprin-1_dimer domain-containing protein			106072943;ORF56040;ORF56043;ORF56064;ORF56076	Arion vulgaris;Biomphalaria glabrata (Bloodfluke planorb) (Freshwater snail)	500;508;643;654;661;685;705	2	3.6	56.002	A0A0B6ZCY5;gi|1066762487;gi|1066762483;gi|2039806321;gi|1066762489;A0A0B6ZAW5;A0A0B6ZBB6;A0A0B6ZDC2;gi|1066762481;gi|908471949;gi|2039808523;A0A2C9M440;gi|908471947;A0A2C9M484;gi|908471944;gi|2188969150;A0A2C9M4K8
NaN	23.9155	NaN	NaN	NaN	NaN	Carbonyl reductase (NADPH) (EC 1.1.1.184)	oxidoreductase activity, acting on the CH-OH group of donors, NAD or NADP as acceptor [GO:0016616]		106066943;C0Q70_20950;ORF136423;ORF98758	Arion vulgaris;Biomphalaria glabrata (Bloodfluke planorb) (Freshwater snail);Pomacea canaliculata (Golden apple snail)	351;369;426;455	3	12.1	52.975	gi|2188986911;gi|2039805207;gi|1066741623;A0A0B7A5C2;gi|908448599;A0A2C9JT10;gi|2039826211;Cnem098982-RA;Cnem001874-RA;gi|1397744451;gi|1066727307;A0A0B7ARV6;Cnem113952-RA;gi|1383744986;A0A2T7NB66;gi|1397744449
25.3217	24.4807	NaN	NaN	NaN	NaN	Carboxypeptidase (EC 3.4.16.-)	serine-type carboxypeptidase activity [GO:0004185]	proteolysis [GO:0006508]	ORF91131	Arion vulgaris	409	2	7.8	27.237	Cnem029748-RA;Cnem132819-RA;gi|1066745049;A0A0B7A322
32.8319	32.7235	NaN	NaN	NaN	NaN	Catalase (EC 1.11.1.6)	catalase activity [GO:0004096];heme binding [GO:0020037];metal ion binding [GO:0046872]	hydrogen peroxide catabolic process [GO:0042744];response to oxidative stress [GO:0006979]	C0Q70_11282;C0Q70_11313;ORF141909;ORF192902 ORF192897;ORF192907 ORF192893	Arion vulgaris;Pomacea canaliculata (Golden apple snail)	444;495;509;520;523	52	63.5	63.736	Cnem114891-RA;gi|1397696604;A0A2T7P5K4;gi|1383755292;gi|1397697809;A0A2T7P5M1;gi|1397696602;gi|1383755323;gi|1397697812;Cnem143253-RA;A0A0B7BLJ5;gi|1066707477;A0A0B7BJZ7;gi|1066707483;gi|2039816792;gi|1066707481;gi|1066707479;A0A0B7AW84;gi|1066725359
NaN	NaN	NaN	NaN	25.1823	25.3821	Cathepsin B preproprotein	cysteine-type endopeptidase activity [GO:0004197]	proteolysis [GO:0006508];regulation of catalytic activity [GO:0050790]	CTSB 106052689	Biomphalaria glabrata (Bloodfluke planorb) (Freshwater snail)	333	2	8.4	36.54	gi|910749453;gi|908504726;gi|154761391;A7LM75
NaN	25.7552	NaN	NaN	NaN	NaN	Citrate synthase	citrate (Si)-synthase activity [GO:0004108]	cell cycle [GO:0007049];cell division [GO:0051301];chromosome segregation [GO:0007059];citrate metabolic process [GO:0006101];tricarboxylic acid cycle [GO:0006099]	106053094;C0Q70_09751;ORF149151;ORF149155	Arion vulgaris;Biomphalaria glabrata (Bloodfluke planorb) (Freshwater snail);Pomacea canaliculata (Golden apple snail)	402;469;475;622	5	17	60.567	Cnem028300-RA;gi|908506026;A0A2C9K6D3;Cnem065496-RA;gi|2188997766;gi|1397694332;gi|1066722723;A0A0B7AX99;gi|2039826261;gi|1383757094;A0A2T7PAN4;gi|2039800756;gi|1066722725;A0A0B7AXT4
NaN	24.9847	NaN	NaN	NaN	NaN	Clathrin heavy chain	clathrin light chain binding [GO:0032051];structural molecule activity [GO:0005198]	intracellular protein transport [GO:0006886];vesicle-mediated transport [GO:0016192]	ORF183160	Arion vulgaris	1672	8	5.9	191.43	gi|1066710991;A0A0B7BH80
NaN	NaN	28.5381	NaN	NaN	27.2454	Clathrin light chain	structural molecule activity [GO:0005198]	intracellular protein transport [GO:0006886];vesicle-mediated transport [GO:0016192]	106074973	Biomphalaria glabrata (Bloodfluke planorb) (Freshwater snail)	204;237;247	2	9.3	23.745	gi|908479129;A0A2C9K0C6;gi|908479127;A0A2C9K0C0;gi|908479123;gi|908479121;gi|908479117;A0A2C9K0D3
26.0755	25.1609	NaN	NaN	NaN	NaN	CN hydrolase domain-containing protein	hydrolase activity, acting on carbon-nitrogen (but not peptide) bonds, in linear amides [GO:0016811]	nitrogen compound metabolic process [GO:0006807]	106055169	Biomphalaria glabrata (Bloodfluke planorb) (Freshwater snail)	288;289	6	31.9	30.928	Cnem052465-RA;gi|2039829290;gi|908411366;A0A2C9JEI5;gi|908411364;A0A2C9JEJ0;gi|2188977135
NaN	23.8282	NaN	NaN	NaN	NaN	CN hydrolase domain-containing protein		nitrogen compound metabolic process [GO:0006807]	ORF32993	Arion vulgaris	123	2	8.3	43.102	gi|2039821634;gi|1066777127;A0A0B6YQJ8;gi|2039821632
NaN	NaN	NaN	NaN	NaN	26.4511	Coronin			106063060	Biomphalaria glabrata (Bloodfluke planorb) (Freshwater snail)	479;487	6	12.3	54.387	gi|908433986;A0A2C9JPY8;gi|908433988;A0A2C9JPY0
NaN	NaN	NaN	NaN	NaN	27.8303	Coronin						6	14.2	54.747	gi|2188976601
NaN	NaN	NaN	NaN	28.0114	26.4867	CSD domain-containing protein	nucleic acid binding [GO:0003676]		106056075;ORF37924	Arion vulgaris;Biomphalaria glabrata (Bloodfluke planorb) (Freshwater snail)	281;286	7	33.2	32.341	gi|908413870;A0A2C9JGK0;gi|2188967797;gi|1066774061;A0A0B6YWY0
29.1158	26.8155	26.6651	26.598	28.874	26.9745	CSD domain-containing protein;Uncharacterized protein	nucleic acid binding [GO:0003676]		C0Q70_03635;ORF126337;ORF126343;ORF126350	Arion vulgaris;Pomacea canaliculata (Golden apple snail)	164;192;279;79	7	30	31.439	Cnem092635-RA;gi|2039817972;gi|1066730969;A0A0B7AND9;Cnem116825-RA;gi|1397659064;gi|1066730975;A0A0B7AKY0;gi|1066730973;A0A0B7AKE8;gi|1383763271;A0A2T7PTB1
NaN	23.7268	NaN	NaN	NaN	NaN	Cystathionine gamma-lyase (EC 4.4.1.1) (Gamma-cystathionase)	cystathionine gamma-lyase activity [GO:0004123];L-cysteine desulfhydrase activity [GO:0080146];L-cystine L-cysteine-lyase (deaminating) [GO:0044540];pyridoxal phosphate binding [GO:0030170]	cysteine biosynthetic process [GO:0019344];transsulfuration [GO:0019346]	106067172	Biomphalaria glabrata (Bloodfluke planorb) (Freshwater snail)	438	2	7.8	48.348	gi|908449390;A0A2C9JT61
NaN	NaN	NaN	NaN	28.0295	28.2656	Cystatin domain-containing protein	cysteine-type endopeptidase inhibitor activity [GO:0004869]		106058836	Biomphalaria glabrata (Bloodfluke planorb) (Freshwater snail)	100	2	21	11.257	gi|908420899;A0A2C9JLE7
NaN	NaN	NaN	NaN	27.4432	27.6471	Cytochrome b5 heme-binding domain-containing protein			106069272	Biomphalaria glabrata (Bloodfluke planorb) (Freshwater snail)	157	4	34.4	17.702	gi|908457699;gi|908457695;A0A2C9LHX5
NaN	24.2388	NaN	NaN	NaN	NaN	Cytochrome c;Mitochondrial cytochrome c	electron transfer activity [GO:0009055];heme binding [GO:0020037];metal ion binding [GO:0046872]		Cyc	Codringtonia codringtonii;Codringtonia elisabethae;Codringtonia eucineta;Codringtonia gittenbergeri;Codringtonia helenae;Cornu aspersum (Brown garden snail) (Helix aspersa)	104;72;76;83	7	52.5	13.114	Cnem162500-RA;N0A6G4;gi|2039820248;gi|117993;P00032;N0A6G0;gi|484359906;N0ABD4;gi|484359898;N0ABC9;N0ACD2;N0ACD5;gi|484359892;gi|484359894;gi|484359900;N0A2T1;gi|484359908;N0A4T6;gi|484359904;gi|484359896
26.7492	24.4335	NaN	NaN	NaN	NaN	Cytoplasmic aconitate hydratase (EC 4.2.1.3) (Citrate hydro-lyase) (Iron-responsive element-binding protein 1)	4 iron, 4 sulfur cluster binding [GO:0051539];aconitate hydratase activity [GO:0003994];citrate dehydratase activity [GO:0047780];metal ion binding [GO:0046872]	cellular iron ion homeostasis [GO:0006879];response to iron(II) ion [GO:0010040]	106077989;C0Q70_03523	Biomphalaria glabrata (Bloodfluke planorb) (Freshwater snail);Pomacea canaliculata (Golden apple snail)	892;895;984	6	10.2	62.446	gi|2039813227;gi|908487553;A0A2C9K1L3;gi|1383763160;A0A2T7PSY6;gi|1397657922;gi|1397657920;gi|908487551;A0A2C9K1N4;gi|2188982629
NaN	NaN	NaN	NaN	28.8889	27.4661	Cytosol aminopeptidase (EC 3.4.11.1) (EC 3.4.11.5) (EC 3.4.13.23) (Cysteinylglycine-S-conjugate dipeptidase) (Leucine aminopeptidase 3) (Leucyl aminopeptidase) (Proline aminopeptidase) (Prolyl aminopeptidase)	manganese ion binding [GO:0030145];metalloaminopeptidase activity [GO:0070006]	proteolysis [GO:0006508]	106061422	Biomphalaria glabrata (Bloodfluke planorb) (Freshwater snail)	497;536	17	34.4	53.296	gi|908428547;A0A2C9KDZ6;gi|908428544;A0A2C9KE70
24.7395	NaN	NaN	NaN	NaN	NaN	CYTOSOL_AP domain-containing protein	manganese ion binding [GO:0030145];metalloaminopeptidase activity [GO:0070006]	proteolysis [GO:0006508]	ORF96893	Arion vulgaris	509	3	7.3	54.754	A0A0B7A4L9;gi|1066742435;Cnem010371-RA
28.2952	27.2412	NaN	NaN	NaN	NaN	CYTOSOL_AP domain-containing protein	manganese ion binding [GO:0030145];metalloaminopeptidase activity [GO:0070006]	proteolysis [GO:0006508]	ORF105767	Arion vulgaris	521	16	46.8	40.166	Cnem139016-RA;gi|1066738707;A0A0B7AAC1
24.7186	26.9139	NaN	NaN	NaN	NaN	D-3-phosphoglycerate dehydrogenase (EC 1.1.1.95);Uncharacterized protein	NAD binding [GO:0051287];NAD binding [GO:0051287];oxidoreductase activity, acting on the CH-OH group of donors, NAD or NADP as acceptor [GO:0016616];phosphoglycerate dehydrogenase activity [GO:0004617]	L-serine biosynthetic process [GO:0006564]	106059569;C0Q70_09179;ORF110472	Arion vulgaris;Biomphalaria glabrata (Bloodfluke planorb) (Freshwater snail);Pomacea canaliculata (Golden apple snail)	492;535;538;563	20	55.8	54.467	Cnem077545-RA;gi|2039810342;gi|1066736971;A0A0B7AF15;gi|1383756529;A0A2T7P928;gi|1397692031;gi|908422613;A0A2C9JLZ7;gi|2188972842;gi|908422611;A0A2C9JLZ6
24.1292	25.8184	NaN	NaN	NaN	NaN	Death domain-containing protein;Uncharacterized protein;ZU5 domain-containing protein		signal transduction [GO:0007165]	ORF177954;ORF177964;ORF177974;ORF177985;ORF177989;ORF178000;ORF178006;ORF178014 ORF178252;ORF178025;ORF178036;ORF178047 ORF178240;ORF178059;ORF178078;ORF178096 ORF178321;ORF178131;ORF178142;ORF178154;ORF178166;ORF178173;ORF178184 ORF178410;ORF178196;ORF178204;ORF178215;ORF178223;ORF178232;ORF178263 ORF178107;ORF178275 ORF178119;ORF178287;ORF178299 ORF178388;ORF178311;ORF178332 ORF178376;ORF178344…	Arion vulgaris	1028;1059;1071;1073;1078;1080;1098;1100;1109;1208;1232;1263;1286;1313;1314;1317;1321;1327;1336;1345;1346;1350;1352;1354;1356;1367;1395;1406;1434;1437;1442;1456;1462;1465;1473;1484;1485;1487;1491;1492;1515;1521;1523;1528;1531;1532;1537;1538;1546;1551;1647;1654;1662;1663;1666;1668;1669;1672;1673;1679;1681;1686;1687;219;484;515;519;565;604;635;654;685;833;842;843;852;875;884;936;943;945;963;965	10	7.1	185.31	gi|1066707141;A0A0B7BK98;gi|1066707183;A0A0B7BK85;gi|1066707255;A0A0B7BMJ6;gi|1066707191;gi|1066707209;gi|1066707109;A0A0B7BKJ7;gi|1066707173;A0A0B7BM53;A0A0B7BM41;gi|1066707129;gi|1066707127;gi|1066707187;A0A0B7BMM5;gi|1066707279;gi|1066707307;gi|1066707305;A0A0B7BMG5;gi|1066707153;A0A0B7BJ59;gi|1066707313;A0A0B7BIY6;gi|1066707239;gi|1066707233;gi|1066707243;A0A0B7BJ24;gi|1066707241;A0A0B7BJ18;g…
25.367	24.479	NaN	NaN	NaN	NaN	Delta-aminolevulinic acid dehydratase (EC 4.2.1.24)	metal ion binding [GO:0046872];porphobilinogen synthase activity [GO:0004655]	protoporphyrinogen IX biosynthetic process [GO:0006782]	106057904	Biomphalaria glabrata (Bloodfluke planorb) (Freshwater snail)	332	3	13.6	36.949	gi|2039825525;Cnem159043-RA;gi|908418772;A0A2C9JKJ8;gi|2188987611;gi|2039825524;gi|2188987607
27.6983	26.1593	NaN	NaN	NaN	25.4843	Dihydrolipoyl dehydrogenase (EC 1.8.1.4)	dihydrolipoyl dehydrogenase activity [GO:0004148];flavin adenine dinucleotide binding [GO:0050660]	cell redox homeostasis [GO:0045454]	ORF184429	Arion vulgaris	513	7	17.3	54.49	gi|1066710531;A0A0B7BHQ6
NaN	NaN	NaN	NaN	NaN	26.623	Dihydrolipoyl dehydrogenase (EC 1.8.1.4)	dihydrolipoyl dehydrogenase activity [GO:0004148];flavin adenine dinucleotide binding [GO:0050660]	cell redox homeostasis [GO:0045454]	106077300	Biomphalaria glabrata (Bloodfluke planorb) (Freshwater snail)	513	7	18.7	54.684	gi|908485741;A0A2C9K1B9
25.8687	23.8353	NaN	NaN	NaN	NaN	Dihydrolipoyl dehydrogenase (EC 1.8.1.4)	dihydrolipoyl dehydrogenase activity [GO:0004148];flavin adenine dinucleotide binding [GO:0050660]	cell redox homeostasis [GO:0045454]	C0Q70_15207	Pomacea canaliculata (Golden apple snail)	507	3	5.9	47.538	gi|1397718875;gi|1397718873;gi|1383751317;A0A2T7NU86
NaN	25.8509	NaN	NaN	NaN	NaN	Dimethylargininase (EC 3.5.3.18)	dimethylargininase activity [GO:0016403]		ORF148693;ORF148695	Arion vulgaris	165;306	3	14.1	34.267	Cnem003384-RA;gi|2039815912;gi|1066722893;A0A0B7AX28;gi|2188961197;gi|1066722891;A0A0B7B0A6
NaN	NaN	NaN	NaN	25.8203	NaN	Dipeptidyl peptidase 1 (EC 3.4.14.1) (Cathepsin C) (Cathepsin J) (Dipeptidyl peptidase I) (Dipeptidyl transferase)	cysteine-type peptidase activity [GO:0008234];dipeptidyl-peptidase activity [GO:0008239]	proteolysis [GO:0006508]	106053063	Biomphalaria glabrata (Bloodfluke planorb) (Freshwater snail)	451;454	3	8.6	50.815	gi|908408131;gi|908408129;A0A2C9JCX7;gi|908408127;A0A2C9JCX8
NaN	NaN	25.439	25.1541	28.706	30.199	Disulfide isomerase;Protein disulfide isomerase;Protein disulfide-isomerase (EC 5.3.4.1)	isomerase activity [GO:0016853];protein disulfide isomerase activity [GO:0003756]		106063818	Biomphalaria glabrata (Bloodfluke planorb) (Freshwater snail)	130;191;498	37	56.2	55.339	gi|908436522;A0A2C9JQI8;W5VJE2;gi|577029937;V5T8E7;gi|563426273
26.4238	27.3738	NaN	NaN	NaN	NaN	DJ-1_PfpI domain-containing protein			ORF15021	Arion vulgaris	229	2	9.6	24.525	gi|1066789991;A0A0B6Y982
25.883	26.0149	NaN	NaN	NaN	NaN	DJ-1_PfpI domain-containing protein			106057231	Biomphalaria glabrata (Bloodfluke planorb) (Freshwater snail)	228	2	20.6	24.082	gi|908401334;gi|908401331;A0A2C9JFF1;gi|2188975338
24.0669	NaN	NaN	NaN	NaN	NaN	DLH domain-containing protein	hydrolase activity [GO:0016787]		106063779	Biomphalaria glabrata (Bloodfluke planorb) (Freshwater snail)	229;247;271	2	14.8	25.121	gi|908436419;A0A2C9JQJ4;gi|908436416;A0A2C9JQH8;gi|908436413;A0A2C9JQI5
28.4026	27.4036	NaN	NaN	NaN	NaN	DLH domain-containing protein	hydrolase activity [GO:0016787]		ORF123730	Arion vulgaris	262	3	20.3	15.74	Cnem015074-RA;gi|1066731971;A0A0B7AM63;Cnem019248-RA
29.2273	28.1691	NaN	NaN	NaN	NaN	DLH domain-containing protein	hydrolase activity [GO:0016787]		ORF117610 ORF117617	Arion vulgaris	231	14	71.5	25.241	Cnem091881-RA;gi|1066734331;gi|1066734329;A0A0B7AIQ0
25.6453	NaN	NaN	NaN	NaN	NaN	DNA-(apurinic or apyrimidinic site) endonuclease (EC 3.1.-.-);Exodeoxyribonuclease III (EC 3.1.11.2)	DNA binding [GO:0003677];endonuclease activity [GO:0004519];metal ion binding [GO:0046872]	DNA repair [GO:0006281]	106061433;106076557;ORF95416;ORF95422	Arion vulgaris;Biomphalaria glabrata (Bloodfluke planorb) (Freshwater snail)	206;344;346;413	4	13.6	43.264	Cnem042554-RA;gi|908483618;A0A2C9KVM9;gi|2039826861;gi|1066743129;A0A0B7A5W0;gi|1066743133;A0A0B7A3A1;gi|2039822050;gi|908428582;A0A2C9JNN8;gi|2188973016;gi|2188973021
NaN	24.8462	NaN	NaN	NaN	NaN	DUF1907 domain-containing protein	metal ion binding [GO:0046872]		106072751	Biomphalaria glabrata (Bloodfluke planorb) (Freshwater snail)	307	6	49	17.728	Cnem037293-RA;gi|908471365;gi|908471363;A0A2C9JYA8
29.9924	29.3396	NaN	NaN	NaN	NaN	DUF1907 domain-containing protein	metal ion binding [GO:0046872]		ORF132368	Arion vulgaris	304	8	48.3	18.936	Cnem103892-RA;gi|1066728791;A0A0B7ARP3
NaN	26.5953	NaN	NaN	NaN	NaN	DUF4139 domain-containing protein;Uncharacterized protein			ORF102511 ORF102551;ORF102517 ORF102536;ORF102523 ORF102546	Arion vulgaris	238;565;581	7	29.9	33.236	Cnem054618-RA;gi|1066739955;gi|1066739949;A0A0B7A8B5;gi|1066739957;gi|1066739951;A0A0B7A8M9;gi|1066739959;gi|1066739947;A0A0B7AAG8
NaN	NaN	NaN	NaN	24.7332	NaN	DUF4704 domain-containing protein			106052206	Biomphalaria glabrata (Bloodfluke planorb) (Freshwater snail)	1553;1804;1813;1823;1835;1845	3	1.4	175.05	gi|908502986;A0A2C9K5K0;gi|908502983;A0A2C9K5M7;gi|908502981;A0A2C9K5J8;gi|908502977;A0A2C9K5K6;gi|908502975;A0A2C9K5K4;gi|908502971;A0A2C9K5J9
NaN	24.5422	26.5107	NaN	NaN	25.0965	Dynein light chain		microtubule-based process [GO:0007017]	106076533;C0Q70_14274;C0Q70_14275;C0Q70_14276;ORF211823;ORF40261	Arion vulgaris;Biomphalaria glabrata (Bloodfluke planorb) (Freshwater snail);Pomacea canaliculata (Golden apple snail)	89	2	27	10.33	gi|908483543;gi|1397714363;gi|1383753197;gi|1383753196;gi|1383753195;gi|1066772473;A0A2T7NZK4;A0A2T7NZK2;A0A2T7NZJ9;A0A2C9K100;A0A0B6YWN9;gi|2188965674;gi|2039807672;gi|1066701193;A0A0B7BT39
NaN	NaN	NaN	NaN	24.7545	25.6821	EF1_GNE domain-containing protein	translation elongation factor activity [GO:0003746]		106061607	Biomphalaria glabrata (Bloodfluke planorb) (Freshwater snail)	222	3	22.1	24.197	gi|908429184;A0A2C9JNU1;gi|2188996738;gi|2188996733
NaN	NaN	NaN	NaN	NaN	28.3045	EF1_GNE domain-containing protein	translation elongation factor activity [GO:0003746]		106064103	Biomphalaria glabrata (Bloodfluke planorb) (Freshwater snail)	231;259	2	10.8	25.343	gi|908437573;A0A2C9KIE5;gi|908437571;A0A2C9KIB6;gi|2188962975
NaN	NaN	NaN	NaN	NaN	28.3884	EF-hand domain-containing protein	calcium ion binding [GO:0005509]		106071056	Biomphalaria glabrata (Bloodfluke planorb) (Freshwater snail)	233	3	12.9	28.151	gi|908464726;A0A2C9KTG4;gi|2188961213;gi|2039814336;gi|2188961217
NaN	24.6255	NaN	NaN	NaN	24.1082	EF-hand domain-containing protein	calcium ion binding [GO:0005509]		ORF77588;ORF77591	Arion vulgaris	157;159	4	32.5	17.966	gi|2039805201;Cnem001843-RA;gi|2039819294;gi|1066751425;A0A0B6ZRQ2;gi|1066751423;A0A0B6ZRH6;gi|2188981714
NaN	NaN	NaN	NaN	29.0824	NaN	EF-hand domain-containing protein;Uncharacterized protein	calcium ion binding [GO:0005509]		106072068;106072070	Biomphalaria glabrata (Bloodfluke planorb) (Freshwater snail)	126	3	18.3	14.912	gi|908468676;A0A2C9KRV5;gi|908468682;A0A2C9JXK0
NaN	NaN	26.2627	NaN	NaN	NaN	Elongation factor 1 alpha	GTP binding [GO:0005525];translation elongation factor activity [GO:0003746]		EF1	Lissachatina fulica (Giant African land snail) (Achatina fulica);Pila virens	64	3	59.4	7.0191	gi|1236583813;gi|1236583811;A0A2P0V4K1;A0A2P0V4K0
NaN	NaN	NaN	NaN	26.8373	26.8234	Elongation factor 1 alpha;Elongation factor 1-alpha;Elongation factor 1-alpha-like isoform X1;Elongation factor-1 alpha;Tr-type G domain-containing protein;Uncharacterized protein	GTP binding [GO:0005525];GTPase activity [GO:0003924];translation elongation factor activity [GO:0003746]	translation [GO:0006412]	106055588;106074792;C0Q70_07492;Ef1a	Bellamya heudi;Biomphalaria glabrata (Bloodfluke planorb) (Freshwater snail);Leptopoma perlucidum;Pomacea bridgesi;Pomacea canaliculata (Golden apple snail)	191;246;248;311;326;459;84	11	24.4	50.293	A0A2C9JF26;gi|908412431;gi|2039819600;gi|2188986697;gi|577029857;gi|1397678115;W5VJG5;W5VJA6;gi|577029909;gi|2039799042;A0A2T7PF63;gi|1383758677;A0A2C9L2B5;gi|908478436;D8L756;gi|290751103;A4GGJ8;gi|118341219;Cnem027710-RA;gi|118341221;A4GGJ9;gi|2039814685
27.1755	29.0076	NaN	NaN	NaN	28.1333	Elongation factor 1-alpha	GTP binding [GO:0005525];GTPase activity [GO:0003924];translation elongation factor activity [GO:0003746]		EF1;EF1A;ORF158038 ORF158034;ORF212168	Arion vulgaris;Cepaea nemoralis (Banded wood snail);Helix pomatia (Roman snail) (Edible snail)	459;462	18	46.2	50.025	gi|1439454493;A0A345S6Z2;gi|1071929625;A0A1D8DGQ4;gi|1066701025;A0A0B7BU32;Cnem159389-RA;gi|1066719513;gi|1066719511;A0A0B7B513
26.3447	26.752	NaN	NaN	NaN	NaN	Elongation factor 1-gamma-like protein;Uncharacterized protein	translation elongation factor activity [GO:0003746]	glutathione metabolic process [GO:0006749]	106059312	Biomphalaria glabrata (Bloodfluke planorb) (Freshwater snail)	144;434	8	30.7	29.954	Cnem139290-RA;gi|2039812577;gi|2188961796;W5VK62;gi|577029935;gi|908421957;A0A2C9JLS8
NaN	NaN	NaN	NaN	26.0806	NaN	Endo/exonuclease/phosphatase domain-containing protein	catalytic activity [GO:0003824]		106076991	Biomphalaria glabrata (Bloodfluke planorb) (Freshwater snail)	881;910;918	2	2.4	96.903	gi|908406505;A0A2C9LYI2;gi|908406503;A0A2C9LYJ8;gi|908406501;A0A2C9LYH6
27.8975	29.286	27.4547	NaN	NaN	NaN	Endoglucanase (EC 3.2.1.4)	cellulase activity [GO:0008810];polysaccharide binding [GO:0030247]	cellulose catabolic process [GO:0030245]	106057041;106063165;106069215;C0Q70_03887	Biomphalaria glabrata (Bloodfluke planorb) (Freshwater snail);Pomacea canaliculata (Golden apple snail)	183;460;727;733;753	11	44.9	34.475	Cnem016077-RA;Cnem034798-RA;Cnem116059-RA;gi|908434305;gi|908416523;A0A2C9JUW0;gi|908457513;gi|908457517;A0A2C9JUW1;gi|908416525;A0A2C9JJ67;gi|2188973674;gi|2188973682;A0A2C9JQ10;gi|1397656960;gi|1383763518;A0A2T7PTZ3;gi|2188978615;gi|1397711003;gi|908457511
25.5081	26.3895	NaN	NaN	NaN	NaN	Endoglucanase (EC 3.2.1.4)	cellulase activity [GO:0008810];polysaccharide binding [GO:0030247]	cellulose catabolic process [GO:0030245]	106056842;C0Q70_03610	Biomphalaria glabrata (Bloodfluke planorb) (Freshwater snail);Lissachatina fulica (Giant African land snail) (Achatina fulica);Pomacea canaliculata (Golden apple snail)	596;620;722;736	9	28.8	39.797	Cnem100634-RA;gi|1275212619;A0A2D2VZX5;gi|1397663744;gi|1397663742;gi|2188973675;gi|1383763246;A0A2T7PT81;gi|908415867;A0A2C9JIX0;gi|908415865;A0A2C9JIX1;gi|2188988866;gi|2188975401
NaN	25.7175	NaN	NaN	NaN	NaN	Endoglucanase (EC 3.2.1.4)	cellulase activity [GO:0008810];polysaccharide binding [GO:0030247]	cellulose catabolic process [GO:0030245]	106078183	Biomphalaria glabrata (Bloodfluke planorb) (Freshwater snail)	577	4	10.8	50.814	gi|2039824271;gi|2039831054;gi|908488315;A0A2C9K1R5
NaN	NaN	NaN	NaN	NaN	25.7956	Endoplasmic reticulum transmembrane protein		endoplasmic reticulum to Golgi vesicle-mediated transport [GO:0006888];intracellular protein transport [GO:0006886];protein localization to endoplasmic reticulum exit site [GO:0070973]	106069026	Biomphalaria glabrata (Bloodfluke planorb) (Freshwater snail)	244	2	10.2	28.033	gi|908456715;A0A2C9JUQ8
23.9969	23.1687	NaN	NaN	NaN	NaN	Enoyl-CoA hydratase (EC 4.2.1.17);Uncharacterized protein	NAD+ binding [GO:0070403];3-hydroxyacyl-CoA dehydrogenase activity [GO:0003857];enoyl-CoA hydratase activity [GO:0004300];NAD+ binding [GO:0070403];oxidoreductase activity, acting on the CH-OH group of donors, NAD or NADP as acceptor [GO:0016616]	fatty acid beta-oxidation [GO:0006635];fatty acid metabolic process [GO:0006631]	ORF166066;ORF166068	Arion vulgaris	475;761	2	7	82.121	Cnem134292-RA;gi|1066716773;A0A0B7B5F9;gi|2039807330;gi|1066716771;A0A0B7B943
NaN	22.3551	NaN	NaN	NaN	NaN	ETF domain-containing protein	electron transfer activity [GO:0009055];flavin adenine dinucleotide binding [GO:0050660]		ORF133604 ORF133600	Arion vulgaris	354	3	12.7	37.752	gi|1066728351;gi|1066728349;A0A0B7AS43
NaN	24.2611	NaN	NaN	NaN	NaN	Eukaryotic translation initiation factor 3 subunit J (eIF3j)	translation initiation factor activity [GO:0003743]	formation of cytoplasmic translation initiation complex [GO:0001732]	ORF196213	Arion vulgaris	236	4	6	94.81	Cnem065182-RA;gi|1066706757;A0A0B7BL25
NaN	NaN	NaN	NaN	25.6479	26.0129	Eukaryotic translation initiation factor 3 subunit J;Eukaryotic translation initiation factor 3 subunit J (eIF3j)	translation initiation factor activity [GO:0003743]	formation of cytoplasmic translation initiation complex [GO:0001732]	106070974	Biomphalaria glabrata (Bloodfluke planorb) (Freshwater snail)	210;234	7	42.4	24.563	gi|908464408;A0A2C9LQX2;gi|908464410;A0A2C9LRH2;gi|2188993299
NaN	24.3906	NaN	NaN	NaN	NaN	Eukaryotic translation initiation factor 5A (eIF-5A)	ribosome binding [GO:0043022];RNA binding [GO:0003723];translation elongation factor activity [GO:0003746]	positive regulation of translational elongation [GO:0045901];positive regulation of translational termination [GO:0045905]	ORF18374	Arion vulgaris	137	3	11.6	24.095	Cnem143589-RA;gi|1066788163;A0A0B6Y9Q2
NaN	NaN	NaN	NaN	NaN	29.7239	Ezrin/radixin/moesin;FERM domain-containing protein	actin binding [GO:0003779]			Biomphalaria glabrata (Bloodfluke planorb) (Freshwater snail)	586;587	12	19.8	69.487	A0A2C9JGU2;Q963F9;gi|910749421;gi|14348876;gi|2188964010
27.7305	25.6125	NaN	NaN	NaN	NaN	FAA_hydrolase domain-containing protein	catalytic activity [GO:0003824]		106072308	Biomphalaria glabrata (Bloodfluke planorb) (Freshwater snail)	314	5	15.9	35.058	gi|908469715;A0A2C9JXU7
25.5154	26.3739	NaN	NaN	NaN	NaN	FAA_hydrolase domain-containing protein;Uncharacterized protein	catalytic activity [GO:0003824]		106079676;ORF181100	Arion vulgaris;Biomphalaria glabrata (Bloodfluke planorb) (Freshwater snail)	157;215	4	25.1	23.433	Cnem000567-RA;gi|908407187;A0A2C9JCM4;gi|2039826757;gi|1066711717;A0A0B7BE01
NaN	25.4079	25.9921	26.6924	25.9327	25.4817	F-actin-capping protein subunit alpha	actin binding [GO:0003779]	barbed-end actin filament capping [GO:0051016]	106053293;ORF86291	Arion vulgaris;Biomphalaria glabrata (Bloodfluke planorb) (Freshwater snail)	296	5	20.3	33.822	gi|908408186;A0A2C9JD59;gi|2188969076;gi|1066747283;A0A0B6ZXH5
NaN	25.1227	NaN	NaN	NaN	NaN	F-actin-capping protein subunit beta	actin binding [GO:0003779]	actin cytoskeleton organization [GO:0030036];barbed-end actin filament capping [GO:0051016]	106074887	Biomphalaria glabrata (Bloodfluke planorb) (Freshwater snail)	261	3	14.7	31.413	Cnem033041-RA;gi|908478803;A0A2C9K091
27.7728	25.4337	NaN	NaN	NaN	NaN	FAD-binding PCMH-type domain-containing protein	2 iron, 2 sulfur cluster binding [GO:0051537];FAD binding [GO:0071949];iron ion binding [GO:0005506];oxidoreductase activity [GO:0016491]		ORF157141	Arion vulgaris	1279	10	8.9	141.73	gi|1066719817;A0A0B7B2H5
NaN	NaN	NaN	NaN	NaN	27.0945	FERM domain-containing protein	actin binding [GO:0003779];structural molecule activity [GO:0005198]	cytoskeleton organization [GO:0007010];regulation of cell growth [GO:0001558]	106072887	Biomphalaria glabrata (Bloodfluke planorb) (Freshwater snail)	1397;1430;1440;1465	2	2.1	157.72	gi|908471781;A0A2C9JYF0;gi|908471778;A0A2C9JYE3;gi|908471775;A0A2C9JYD8;gi|908471772;A0A2C9JYE1
25.9209	25.796	NaN	NaN	NaN	NaN	FERM domain-containing protein;Uncharacterized protein	actin binding [GO:0003779]		C0Q70_10988;ORF179770 ORF179779 ORF179791;ORF179799;ORF179803 ORF179763	Arion vulgaris;Pomacea canaliculata (Golden apple snail)	123;586;588;589	19	36.4	73.505	Cnem037643-RA;Cnem129364-RA;gi|1066712151;A0A0B7BDF9;gi|1066712137;gi|1066712149;gi|2039817576;gi|1066712145;gi|1066712141;A0A0B7BF17;gi|1397700537;A0A2T7P4R3;gi|1383755005;gi|1397700539;gi|2039830034;A0A0B7BF24;gi|1066712139
NaN	25.7105	NaN	NaN	NaN	NaN	Ferritin (EC 1.16.3.1)	ferric iron binding [GO:0008199];ferroxidase activity [GO:0004322]	cellular iron ion homeostasis [GO:0006879];iron ion transport [GO:0006826]	106066392	Biomphalaria glabrata (Bloodfluke planorb) (Freshwater snail)	173	2	8.7	32.167	Cnem097629-RA;gi|2039809449;gi|908446570;gi|2188991597;A0A2C9JSJ7
26.3858	27.0274	NaN	NaN	NaN	NaN	Fn3_like domain-containing protein;Uncharacterized protein	xylan 1,4-beta-xylosidase activity [GO:0009044]	xylan catabolic process [GO:0045493]	106070258;106070259;106070280;C0Q70_10557;C0Q70_10558;C0Q70_11007	Biomphalaria glabrata (Bloodfluke planorb) (Freshwater snail);Pomacea canaliculata (Golden apple snail)	1412;649;707;718;746;769	3	4.2	72.008	gi|2188964694;Cnem010568-RA;gi|2039828900;gi|908461593;gi|2039831059;Cnem083726-RA;gi|2188964692;A0A2C9LMB7;gi|908461530;A0A2C9KGL4;gi|908461527;A0A2C9K7P6;gi|2188964695;gi|1383754585;A0A2T7P3J0;gi|1397696878;gi|1383755024;gi|1397695550;gi|1397695554;gi|1397695548;gi|1397695552;gi|1397695556;A0A2T7P3H8;gi|1383754586;A0A2T7P4T1
28.356	25.6264	NaN	NaN	NaN	NaN	Fructose-bisphosphatase (EC 3.1.3.11)	fructose 1,6-bisphosphate 1-phosphatase activity [GO:0042132];metal ion binding [GO:0046872]	gluconeogenesis [GO:0006094]	ORF148727 ORF148714 ORF148721 ORF148735	Arion vulgaris	338	11	19.1	93.421	Cnem022263-RA;gi|2039825110;Cnem089171-RA;gi|1066722881;gi|1066722879;gi|1066722877;gi|1066722875;A0A0B7AY26
28.0771	30.4479	NaN	NaN	NaN	NaN	Fructose-bisphosphate aldolase (EC 4.1.2.13)	fructose-bisphosphate aldolase activity [GO:0004332]	glycolytic process [GO:0006096]	ORF124548	Arion vulgaris	121	26	64.3	39.565	Cnem012123-RA;Cnem009591-RA;gi|1066731663;A0A0B7AJF2
28.786	29.0738	NaN	NaN	NaN	NaN	Fructose-bisphosphate aldolase (EC 4.1.2.13)	fructose-bisphosphate aldolase activity [GO:0004332]	glycolytic process [GO:0006096]	106075140	Biomphalaria glabrata (Bloodfluke planorb) (Freshwater snail)	365	14	53.6	36.285	Cnem140285-RA;gi|908479656;gi|2188960225;A0A2C9K0H1
NaN	25.7982	NaN	NaN	NaN	NaN	Fumarate hydratase (EC 4.2.1.2);Uncharacterized protein	4 iron, 4 sulfur cluster binding [GO:0051539];fumarate hydratase activity [GO:0004333];hydro-lyase activity [GO:0016836];metal ion binding [GO:0046872]	generation of precursor metabolites and energy [GO:0006091];metabolic process [GO:0008152]	106066837;106076278	Biomphalaria glabrata (Bloodfluke planorb) (Freshwater snail)	221;556	3	8.7	63.38	gi|2039799339;gi|908482850;A0A2C9LV53;gi|908448246;A0A2C9JSY0
25.5384	26.0695	NaN	NaN	NaN	NaN	Gal_mutarotas_2 domain-containing protein	alpha-glucosidase activity [GO:0090599];carbohydrate binding [GO:0030246]	carbohydrate metabolic process [GO:0005975]	106067511	Biomphalaria glabrata (Bloodfluke planorb) (Freshwater snail)	920;939	4	1.8	280.24	Cnem012466-RA;gi|2039830577;gi|2188993607;gi|2039830576;gi|908450559;A0A2C9JTE6;gi|908450556;A0A2C9JTE7
27.9587	27.4004	NaN	NaN	NaN	NaN	GDP-L-fucose synthase (EC 1.1.1.271) (GDP-4-keto-6-deoxy-D-mannose-3,5-epimerase-4-reductase)	GDP-L-fucose synthase activity [GO:0050577]	'de novo' GDP-L-fucose biosynthetic process [GO:0042351]	C0Q70_11628	Pomacea canaliculata (Golden apple snail)	301	3	9	34.048	gi|1383755635;A0A2T7P6K1;gi|1397698347;gi|1397698345;gi|1397698343
NaN	NaN	NaN	NaN	29.0192	25.3507	GDP-L-fucose synthase (EC 1.1.1.271) (GDP-4-keto-6-deoxy-D-mannose-3,5-epimerase-4-reductase);Epimerase domain-containing protein	GDP-L-fucose synthase activity [GO:0050577]	'de novo' GDP-L-fucose biosynthetic process [GO:0042351]	106079164;ORF76407	Arion vulgaris;Biomphalaria glabrata (Bloodfluke planorb) (Freshwater snail)	152;331	7	61.2	17.082	gi|908492161;gi|908492157;A0A2C9K2X7;gi|2188976517;gi|2188976512;gi|1066752007;A0A0B6ZRK2
25.7381	26.0378	NaN	NaN	NaN	NaN	GDP-mannose 4,6-dehydratase (EC 4.2.1.47) (GDP-D-mannose dehydratase)	GDP-mannose 4,6-dehydratase activity [GO:0008446]	'de novo' GDP-L-fucose biosynthetic process [GO:0042351];GDP-mannose metabolic process [GO:0019673]	ORF43897	Arion vulgaris	364	2	8	36.981	gi|2039823287;gi|2188975466;gi|1066769955;A0A0B6Z0I0
NaN	NaN	NaN	NaN	26.0833	25.4832	GDP-mannose 4,6-dehydratase (EC 4.2.1.47) (GDP-D-mannose dehydratase)	GDP-mannose 4,6-dehydratase activity [GO:0008446]	'de novo' GDP-L-fucose biosynthetic process [GO:0042351];GDP-mannose metabolic process [GO:0019673]				3	21.5	18.394	gi|2188975411
24.6757	29.21	NaN	NaN	NaN	NaN	GH10 domain-containing protein	endo-1,4-beta-xylanase activity [GO:0031176]	polysaccharide catabolic process [GO:0000272]	106051868;106056100;ORF3781	Arion vulgaris;Biomphalaria glabrata (Bloodfluke planorb) (Freshwater snail)	126;167;796	7	8.1	84.801	gi|2039806621;gi|908413950;A0A2C9LNN0;gi|1066797215;A0A0B6XWW7;gi|2188993470;gi|2188993461;gi|908501723;A0A2C9KSZ6;gi|2188993460
27.498	27.7065	NaN	NaN	NaN	NaN	Globin (Myoglobin)	heme binding [GO:0020037];metal ion binding [GO:0046872];oxygen binding [GO:0019825];oxygen carrier activity [GO:0005344]					5	11.7	39.799	gi|2188999005
NaN	NaN	NaN	NaN	29.127	31.8335	Globin (Myoglobin)	heme binding [GO:0020037];oxygen binding [GO:0019825];oxygen carrier activity [GO:0005344]			Biomphalaria straminea	151	10	60.9	16.194	gi|157092579;B6C803
NaN	24.6259	NaN	NaN	NaN	NaN	Glucosamine-6-phosphate isomerase (EC 3.5.99.6) (Glucosamine-6-phosphate deaminase)	glucosamine-6-phosphate deaminase activity [GO:0004342]	carbohydrate metabolic process [GO:0005975];N-acetylglucosamine metabolic process [GO:0006044]	106061458;ORF123718	Arion vulgaris;Biomphalaria glabrata (Bloodfluke planorb) (Freshwater snail)	268;275	2	13.1	31.34	gi|908428675;gi|908428672;gi|908428670;A0A2C9K9I4;gi|2188980798;gi|2039801327;gi|1066731977;A0A0B7AK85;Cnem049986-RA
NaN	NaN	NaN	NaN	NaN	27.8077	Glucosidase 2 subunit beta			106060917	Biomphalaria glabrata (Bloodfluke planorb) (Freshwater snail)	488	5	13.7	55.099	gi|908402366;A0A2C9LUN2
25.5762	26.5006	NaN	NaN	NaN	NaN	Glutamate synthase (NADH) (EC 1.4.1.14)	glutamate synthase activity [GO:0015930];iron-sulfur cluster binding [GO:0051536];oxidoreductase activity, acting on the CH-NH2 group of donors, NAD or NADP as acceptor [GO:0016639]	L-glutamate biosynthetic process [GO:0097054]	ORF174552	Arion vulgaris	998	4	6.1	123.69	Cnem014442-RA;gi|1066713803;A0A0B7B9R4
NaN	24.4527	NaN	NaN	NaN	NaN	Glutamate synthase (NADH) (EC 1.4.1.14);Glutamine amidotransferase type-2 domain-containing protein	3 iron, 4 sulfur cluster binding [GO:0051538];flavin adenine dinucleotide binding [GO:0050660];FMN binding [GO:0010181];glutamate synthase (NADH) activity [GO:0016040];glutamate synthase activity [GO:0015930];iron ion binding [GO:0005506]	glutamate biosynthetic process [GO:0006537];glutamine metabolic process [GO:0006541];L-glutamate biosynthetic process [GO:0097054]	106056462;C0Q70_11061;ORF174568	Arion vulgaris;Biomphalaria glabrata (Bloodfluke planorb) (Freshwater snail);Pomacea canaliculata (Golden apple snail)	1074;2110;2168	2	1.8	213.62	gi|2188964586;gi|2188964587;gi|908414966;gi|908414964;A0A2C9JI59;Cnem014443-RA;gi|2039819417;gi|1066713801;A0A0B7BD51;gi|1397696495;gi|1397696493;gi|1383755077;A0A2T7P4Z9
NaN	24.2842	NaN	NaN	NaN	NaN	Glutamate--cysteine ligase (EC 6.3.2.2) (Gamma-ECS) (Gamma-glutamylcysteine synthetase)	ATP binding [GO:0005524];glutamate-cysteine ligase activity [GO:0004357]	glutathione biosynthetic process [GO:0006750]	ORF96102 ORF96097	Arion vulgaris	617	2	3.1	62.721	gi|2039823154;gi|1066742807;gi|1066742805;A0A0B7A460
27.1474	NaN	NaN	NaN	NaN	NaN	Glutamine synthetase (EC 6.3.1.2)	ATP binding [GO:0005524];glutamate-ammonia ligase activity [GO:0004356]	glutamine biosynthetic process [GO:0006542]	106076313	Biomphalaria glabrata (Bloodfluke planorb) (Freshwater snail)	364;365	3	12.6	40.951	gi|2039828944;gi|2188961201;gi|908482956;gi|908482954;A0A2C9K0W2;gi|908482951;A0A2C9K0X7;gi|2188969343
NaN	25.1087	NaN	NaN	NaN	NaN	Glutamine synthetase (EC 6.3.1.2)	ATP binding [GO:0005524];glutamate-ammonia ligase activity [GO:0004356];peptidyl-prolyl cis-trans isomerase activity [GO:0003755]	glutamine biosynthetic process [GO:0006542];protein folding [GO:0006457];protein peptidyl-prolyl isomerization [GO:0000413]	C0Q70_17750;ORF6140 ORF6145	Arion vulgaris;Pomacea canaliculata (Golden apple snail)	365;542	4	14	40.852	gi|1066795879;gi|1066795877;A0A0B6XZT4;gi|2039811779;gi|1489086814;gi|1397733779;gi|1397733777;gi|1383748538;A0A2T7NL95
NaN	26.2098	NaN	NaN	NaN	NaN	Glutamine synthetase (EC 6.3.1.2)	glutamate-ammonia ligase activity [GO:0004356]	glutamine biosynthetic process [GO:0006542]	ORF87119 ORF87123 ORF87127 ORF87130 ORF87134 ORF87138	Arion vulgaris	365	8	26.6	44.879	Cnem151826-RA;gi|1066746887;gi|1066746885;gi|1066746883;gi|1066746881;gi|1066746879;gi|1066746877;A0A0B6ZYX8;Cnem158297-RA;Cnem029997-RA;Cnem029996-RA
NaN	NaN	NaN	NaN	24.9073	NaN	Glutathione reductase (EC 1.8.1.7)	flavin adenine dinucleotide binding [GO:0050660];glutathione-disulfide reductase (NADPH) activity [GO:0004362];NADP binding [GO:0050661]	cell redox homeostasis [GO:0045454];glutathione metabolic process [GO:0006749]	106057158	Biomphalaria glabrata (Bloodfluke planorb) (Freshwater snail)	466	3	7.3	51.032	gi|908416854;A0A2C9K967
29.1921	28.1229	NaN	NaN	NaN	NaN	Glutathione S-transferase omega (GSTO) (EC 1.20.4.2) (EC 1.8.5.1) (EC 2.5.1.18) (Glutathione-dependent dehydroascorbate reductase) (Monomethylarsonic acid reductase)	glutathione dehydrogenase (ascorbate) activity [GO:0045174];glutathione transferase activity [GO:0004364];methylarsonate reductase activity [GO:0050610]	glutathione metabolic process [GO:0006749]	ORF151331;ORF151335	Arion vulgaris	269;271	27	84.1	31.052	Cnem081609-RA;gi|2039801454;gi|1066721949;A0A0B7B140;gi|1066721951;A0A0B7B1M6;gi|2188967282
27.2912	25.7505	NaN	NaN	NaN	NaN	Glutathione S-transferase omega (GSTO) (EC 1.20.4.2) (EC 1.8.5.1) (EC 2.5.1.18) (Glutathione-dependent dehydroascorbate reductase) (Monomethylarsonic acid reductase)	glutathione dehydrogenase (ascorbate) activity [GO:0045174];glutathione transferase activity [GO:0004364];methylarsonate reductase activity [GO:0050610]	glutathione metabolic process [GO:0006749]	ORF74411	Arion vulgaris	238	9	45.4	27.514	Cnem092080-RA;gi|1066752955;A0A0B6ZPN1
NaN	26.1486	NaN	NaN	NaN	NaN	Glutathione S-transferase omega (GSTO) (EC 1.20.4.2) (EC 1.8.5.1) (EC 2.5.1.18) (Glutathione-dependent dehydroascorbate reductase) (Monomethylarsonic acid reductase);Uncharacterized protein	glutathione dehydrogenase (ascorbate) activity [GO:0045174];glutathione transferase activity [GO:0004364];methylarsonate reductase activity [GO:0050610]	glutathione metabolic process [GO:0006749]	106068082;C0Q70_08128	Biomphalaria glabrata (Bloodfluke planorb) (Freshwater snail);Pomacea canaliculata (Golden apple snail)	266;267;322	5	25.5	30.757	Cnem030354-RA;gi|2039810694;gi|908452729;gi|908452724;A0A182YTN8;gi|1383759295;A0A2T7PGY1;gi|2188962361;gi|908452721;A0A2C9JBA8;gi|1397687300
28.5923	27.3178	NaN	NaN	NaN	NaN	Glutathione transferase (EC 2.5.1.18)	glutathione transferase activity [GO:0004364]	glutathione metabolic process [GO:0006749]	ORF173515;ORF173525;ORF173537;ORF173554;ORF173572	Arion vulgaris	208;211;237;244;250	4	13.9	27.847	gi|2039810036;gi|1066714177;A0A0B7BAG5;gi|1066714157;A0A0B7BAH8;gi|1066714185;A0A0B7BA31;gi|1066714169;A0A0B7BC75;gi|1066714147;A0A0B7BAI4
NaN	NaN	NaN	NaN	28.408	26.1733	Glutathione transferase (EC 2.5.1.18)	glutathione transferase activity [GO:0004364];identical protein binding [GO:0042802]	glutathione metabolic process [GO:0006749]	106080319	Biomphalaria glabrata (Bloodfluke planorb) (Freshwater snail)	217	3	19.8	25.145	gi|908496015;gi|908496013;gi|908496010;gi|908496008;A0A2C9L7N6
NaN	NaN	NaN	NaN	30.6263	27.751	Glyceraldehyde-3-phosphate dehydrogenase (EC 1.2.1.12)	glyceraldehyde-3-phosphate dehydrogenase (NAD+) (phosphorylating) activity [GO:0004365];NAD binding [GO:0051287];NADP binding [GO:0050661]	glucose metabolic process [GO:0006006];glycolytic process [GO:0006096]	106071275	Biomphalaria glabrata (Bloodfluke planorb) (Freshwater snail)	296	13	64.2	31.94	gi|908465583;A0A2C9JWW9
31.7234	30.4868	27.2729	NaN	29.584	25.5925	Glyceraldehyde-3-phosphate dehydrogenase (EC 1.2.1.12)	glyceraldehyde-3-phosphate dehydrogenase (NAD+) (phosphorylating) activity [GO:0004365];NAD binding [GO:0051287];NADP binding [GO:0050661]	glucose metabolic process [GO:0006006];glycolytic process [GO:0006096]	GAPDH	Cepaea nemoralis (Banded wood snail)	337	35	91.4	36.229	gi|1439454498;A0A345S6Z4;Cnem079472-RA;Cnem045596-RA
NaN	25.5319	NaN	NaN	NaN	NaN	Glycerol-3-phosphate dehydrogenase [NAD(+)] (EC 1.1.1.8)	glycerol-3-phosphate dehydrogenase [NAD+] activity [GO:0004367];NAD binding [GO:0051287];protein homodimerization activity [GO:0042803]	carbohydrate metabolic process [GO:0005975];glycerol-3-phosphate catabolic process [GO:0046168]	ORF187251;ORF187254 ORF187260	Arion vulgaris	350;357	2	9.1	33.967	gi|2039800226;gi|1066709459;gi|1066709457;A0A0B7BIV8;gi|1066709461;A0A0B7BJ91
NaN	NaN	NaN	NaN	24.6566	NaN	Glycine cleavage system H protein		glycine decarboxylation via glycine cleavage system [GO:0019464]	106070635	Biomphalaria glabrata (Bloodfluke planorb) (Freshwater snail)	123	2	24.4	13.314	gi|908404939;A0A2C9LA98
NaN	24.1871	NaN	NaN	NaN	NaN	Glycine--tRNA ligase (EC 6.1.1.14) (Diadenosine tetraphosphate synthetase)	ATP binding [GO:0005524];glycine-tRNA ligase activity [GO:0004820];transferase activity [GO:0016740]	glycyl-tRNA aminoacylation [GO:0006426]	106051791;ORF15250	Arion vulgaris;Biomphalaria glabrata (Bloodfluke planorb) (Freshwater snail)	741;743	5	12.8	84.967	Cnem028335-RA;gi|2039816392;gi|908501536;A0A2C9KBQ3;gi|2188960255;gi|1066789891;A0A0B6Y9C2;gi|1397691068
NaN	24.5972	NaN	NaN	NaN	NaN	Glycogen debranching enzyme (EC 2.4.1.25) (EC 3.2.1.33) (Glycogen debrancher)	4-alpha-glucanotransferase activity [GO:0004134];amylo-alpha-1,6-glucosidase activity [GO:0004135];beta-maltose 4-alpha-glucanotransferase activity [GO:0102500]	glycogen biosynthetic process [GO:0005978];glycogen catabolic process [GO:0005980]	ORF170014 ORF170006	Arion vulgaris	1545	3	2.7	175.7	gi|1066715379;gi|1066715375;A0A0B7B8E6;gi|2039827578
26.4618	26.8041	NaN	NaN	NaN	NaN	Gp_dh_C domain-containing protein	oxidoreductase activity, acting on the aldehyde or oxo group of donors, NAD or NADP as acceptor [GO:0016620]		ORF59826	Arion vulgaris	124	19	60.2	40.245	Cnem060222-RA;Cnem165967-RA;gi|1066760543;A0A0B6ZDM1
NaN	26.698	NaN	NaN	NaN	NaN	Guanine nucleotide-binding protein Rho;Rho-like protein;Uncharacterized protein	GTP binding [GO:0005525];GTPase activity [GO:0003924]	small GTPase mediated signal transduction [GO:0007264]	106077894;106077895;C0Q70_09588;C0Q70_14710;ORF145456 ORF145465;ORF145463;ORF145474 ORF145470;ORF205761	Arion vulgaris;Biomphalaria glabrata (Bloodfluke planorb) (Freshwater snail);Pomacea canaliculata (Golden apple snail)	106;140;172;182;192;193;309	4	38.7	12.073	A0A0B7BQC0;E6Y9P8;A0A2T7PA73;gi|1383756933;A0A0B7AVB2;gi|226883874;Q4JHP7;gi|68272049;Cnem010220-RA;A0A2C9KEZ8;gi|1066724035;gi|269854569;gi|2188985718;gi|1397693989;gi|2039825220;gi|1066703595;gi|1066724043;gi|2039819452;gi|908487262;A0A2C9KF24;gi|908487257;gi|908487260;gi|2039819453;Cnem093200-RA;gi|1066724029;gi|1383750835;A0A0B7AY50;A0A2T7NSU1;gi|1066724031;gi|2039825219;Cnem093199-RA;gi|1066…
27.2092	NaN	NaN	NaN	NaN	NaN	H15 domain-containing protein	DNA binding [GO:0003677];structural constituent of chromatin [GO:0030527]	nucleosome assembly [GO:0006334]	ORF32013;ORF32015	Arion vulgaris	104	2	13.2	20.888	Cnem057180-RA;gi|1066777747;gi|1066777745;A0A0B6YPN0;A0A0B6YPD1;gi|2039828666;gi|2039823852
30.5079	30.2236	NaN	NaN	NaN	NaN	Haemocyan_bet_s domain-containing protein;Hemocyanin alphaN;Uncharacterized protein	metal ion binding [GO:0046872];oxidoreductase activity [GO:0016491];oxygen carrier activity [GO:0005344]		ORF180885;ORF180911;ORF207899	Arion vulgaris;Cornu aspersum (Brown garden snail) (Helix aspersa)	3432;455;512;88	52	14.1	391.72	gi|1498430938;A0A3G2VHF1;gi|1066711779;A0A0B7BFK4;gi|1066702783;A0A0B7BQM9;gi|1066711775;A0A0B7BDN3
NaN	NaN	NaN	NaN	26.2617	25.3006	HATPase_c domain-containing protein	ATP binding [GO:0005524];ATP hydrolysis activity [GO:0016887];unfolded protein binding [GO:0051082]	protein folding [GO:0006457]	106059598	Biomphalaria glabrata (Bloodfluke planorb) (Freshwater snail)	727	10	13.5	83.458	gi|908399503;A0A2C9JFN3
27.713	28.3865	NaN	NaN	NaN	NaN	HATPase_c domain-containing protein;Heat shock protein 90;Uncharacterized protein	ATP binding [GO:0005524];ATP hydrolysis activity [GO:0016887];unfolded protein binding [GO:0051082]	protein folding [GO:0006457]	C0Q70_06153;HSP90;ORF79205;ORF79206;ORF79211;ORF79220;ORF79224	Arion vulgaris;Pomacea canaliculata (Golden apple snail)	135;208;294;454;659;726;89	24	45.9	65.085	Cnem170956-RA;A0A0A7HG21;A0A0A7HIQ8;gi|729056720;gi|729056726;gi|1397666484;gi|1397666487;Cnem057273-RA;gi|1383761490;A0A2T7PN77;gi|1489086727;gi|1066750687;A0A0B6ZTE1;A0A0B6ZUX8;gi|1066750679;A0A0B6ZV21;gi|1066750681;gi|1066750685;A0A0B6ZSU2;A0A0B6ZUX3;gi|1066750689
28.2711	28.0133	NaN	NaN	NaN	NaN	HATPase_c domain-containing protein;Uncharacterized protein	ATP binding [GO:0005524];ATP hydrolysis activity [GO:0016887];calcium ion binding [GO:0005509];unfolded protein binding [GO:0051082]	protein folding [GO:0006457]	106062187;C0Q70_14649;ORF69411;ORF69413;ORF69418	Arion vulgaris;Biomphalaria glabrata (Bloodfluke planorb) (Freshwater snail);Pomacea canaliculata (Golden apple snail)	101;113;701;787;922	31	21.8	162.65	Cnem010823-RA;gi|2039821035;gi|2039829551;gi|1066755505;A0A0B6ZL17;gi|1397721220;gi|1383750774;A0A2T7NSL7;gi|1066755503;A0A0B6ZKQ4;Cnem155812-RA;Cnem156478-RA;gi|908402700;A0A2C9KE55;gi|1066755507;A0A0B6ZLE0
NaN	25.9052	NaN	NaN	NaN	NaN	Hcy-binding domain-containing protein	betaine-homocysteine S-methyltransferase activity [GO:0047150];zinc ion binding [GO:0008270]	methionine biosynthetic process [GO:0009086];methylation [GO:0032259]	ORF112432	Arion vulgaris	351	5	25.9	38.745	Cnem064502-RA;Cnem064500-RA;gi|1066736177;A0A0B7AE37;gi|2039814619;gi|2188976533
NaN	NaN	27.4669	26.6416	NaN	NaN	Heat shock protein 60	ATP binding [GO:0005524];ATP-dependent protein folding chaperone [GO:0140662]	protein refolding [GO:0042026]	HSP60	Pomacea canaliculata (Golden apple snail)	574	18	27	59.026	gi|1383757071;A0A2T7PAM7;gi|729056728;gi|729056722;A0A0A7HI85;A0A0A7HF06;gi|1397692853
NaN	NaN	NaN	NaN	28.8035	26.6223	Heat shock protein 60	ATP binding [GO:0005524];ATP-dependent protein folding chaperone [GO:0140662]	protein refolding [GO:0042026]	HSP60 106051568	Biomphalaria glabrata (Bloodfluke planorb) (Freshwater snail)	571	40	60.4	60.885	gi|910749350;gi|218683627;B8Y4I8
NaN	24.8846	NaN	NaN	NaN	NaN	Heat shock protein 70	ATP binding [GO:0005524];ATP-dependent protein folding chaperone [GO:0140662]		hsp70	Deroceras reticulatum (Gray garden slug)	182	2	12.1	20.19	gi|134269654;A4IE75
26.7435	29.3858	NaN	NaN	NaN	NaN	Heat shock protein 70;Heat shock protein 70 variant 1;Heat shock protein 70 variant 2 (Heat shock protein 70 variant 5);Heat shock protein 70 variant 3;Heat shock protein 70 variant 4;Heat-shock protein 70;Uncharacterized protein	ATP binding [GO:0005524];ATP-dependent protein folding chaperone [GO:0140662];unfolded protein binding [GO:0051082]		106052652;106056293;106059136;106064452;106067005;106075328;106075415;106079728;C0Q70_00699;HSP70	Biomphalaria glabrata (Bloodfluke planorb) (Freshwater snail);Pomacea canaliculata (Golden apple snail)	1041;113;114;580;614;630;632;633;636;638;643	10	18.2	86.105	Cnem066796-RA;Cnem092900-RA;Cnem093477-RA;Cnem073105-RA;A0A2C9JT20;gi|908448770;A0A2C9JLM6;O44343;gi|910749346;gi|908421557;O18474;gi|2827905;gi|908493938;gi|908493943;gi|908493947;A0A2C9K3D6;A0A2C9KE47;A0A2C9KE33;gi|2529289;gi|908414470;gi|2188959702;gi|35187006;gi|908414472;Q6EJA9;gi|35187008;gi|35187016;gi|35187014;Q6EJB3;Q6EJB0;gi|35187012;gi|2188968714;gi|2188959701;Cnem024295-RA;A0A2C9KE35;…
NaN	27.6361	NaN	NaN	NaN	NaN	Heat shock protein 70;Uncharacterized protein	ATP binding [GO:0005524];ATP-dependent protein folding chaperone [GO:0140662]		HSP70;ORF85040	Arion vulgaris;Codringtonia codringtonii	157;648	23	39	70.902	gi|1066747865;A0A0B6ZWS4;gi|689510395;A0A089RQN5
27.7245	29.4891	27.8117	26.6983	NaN	26.4881	Heat shock protein 70;Uncharacterized protein	ATP binding [GO:0005524];ATP-dependent protein folding chaperone [GO:0140662]		106067477	Biomphalaria glabrata (Bloodfluke planorb) (Freshwater snail)	142;649	26	42.7	71.175	gi|908450439;gi|908450435;gi|2188971485;A0A2C9JTE2;W5VJQ3;gi|577029953
NaN	26.228	NaN	NaN	NaN	NaN	Hemocyanin alphaD;Uncharacterized protein	metal ion binding [GO:0046872];oxidoreductase activity [GO:0016491];oxygen carrier activity [GO:0005344]		ORF89351;ORF89356	Arion vulgaris;Cornu aspersum (Brown garden snail) (Helix aspersa)	3426;517;828	43	14.8	392.46	gi|1498430936;A0A3G2VFQ5;gi|1066745899;A0A0B7A1Q5;gi|1066745897;A0A0B7A0D2;Cnem012577-RA
25.6932	26.6769	NaN	NaN	NaN	NaN	Hemocyanin alphaD-subunit	metal ion binding [GO:0046872];oxidoreductase activity [GO:0016491];oxygen carrier activity [GO:0005344]			Helix lucorum (Snail)	3428	49	15.6	392.86	gi|346987842;G3FPE6
29.9174	31.7457	26.8973	NaN	NaN	NaN	Hemocyanin alphaN;Hemocyanin beta	metal ion binding [GO:0046872];oxidoreductase activity [GO:0016491];oxygen carrier activity [GO:0005344]			Arion vulgaris;Helix pomatia (Roman snail) (Edible snail)	1289;1651;3431	57	14.7	392	gi|1498430944;A0A3G2VFW4;gi|2039826008;gi|1498430948;A0A3G2VMG8;gi|1498430950;A0A3G2VFP3
30.8445	29.7019	NaN	NaN	NaN	NaN	Hemocyanin alphaN-subunit	metal ion binding [GO:0046872];oxidoreductase activity [GO:0016491];oxygen carrier activity [GO:0005344]			Helix lucorum (Snail)	3032	52	15.5	346.14	gi|346987844;G3FPE7
31.1321	32.2737	26.1606	24.7623	NaN	NaN	Hemocyanin beta	metal ion binding [GO:0046872];oxidoreductase activity [GO:0016491];oxygen carrier activity [GO:0005344]			Helix pomatia (Roman snail) (Edible snail)	3431	73	16.8	390.99	A0A3G2VHT2;gi|1498430946;gi|2039808160
27.4207	28.7653	NaN	NaN	NaN	NaN	Hemocyanin beta;Tyrosinase_Cu-bd domain-containing protein	metal ion binding [GO:0046872];oxidoreductase activity [GO:0016491];oxygen carrier activity [GO:0005344]		ORF207761	Arion vulgaris;Cornu aspersum (Brown garden snail) (Helix aspersa)	3433;71	63	16.8	391.36	gi|1498430940;A0A3G2VHN3;gi|2270862365;gi|1397675736;gi|1066702795;A0A0B7BRG5;gi|2039808158
27.4679	29.6939	NaN	NaN	NaN	NaN	Hemocyanin beta-subunit	metal ion binding [GO:0046872];oxidoreductase activity [GO:0016491];oxygen carrier activity [GO:0005344]			Helix lucorum (Snail)	3433	61	15.8	391.15	gi|346987840;G3FPE5
29.5589	29.1142	NaN	NaN	NaN	NaN	Hemocyanin, beta-C chain unit D;Tyrosinase_Cu-bd domain-containing protein;Uncharacterized protein	metal ion binding [GO:0046872];oxidoreductase activity [GO:0016491];oxygen carrier activity [GO:0005344]		106057729;C0Q70_07590;ORF33503;ORF5026	Arion vulgaris;Biomphalaria glabrata (Bloodfluke planorb) (Freshwater snail);Helix pomatia (Roman snail) (Edible snail);Pomacea canaliculata (Golden apple snail)	2023;203;253;2897;410	68	26.1	328.94	Cnem067839-RA;Cnem042193-RA;P12031;gi|6686279;gi|2039808153;gi|1066796471;A0A0B6XZM6;gi|1066776819;A0A0B6YS12;Cnem012576-RA;gi|2039808156;gi|2039808155;A0A1C7D012;gi|908418354;gi|1383758773;A0A2T7PFG7
27.0204	28.5711	NaN	NaN	NaN	NaN	Histone 3;Histone 3 subunit;Histone 4;Histone domain-containing protein;Histone H2A;Histone H3;Histone H4	DNA binding [GO:0003677];protein heterodimerization activity [GO:0046982];structural constituent of chromatin [GO:0030527]	DNA-templated transcription, initiation [GO:0006352]	106050536;106053635;106058714;106060715;106064839;106070825;106073719;106077181;C0Q70_02189;C0Q70_13945 C0Q70_14227;C0Q70_13947;C0Q70_13959;C0Q70_14226;C0Q70_16758;H3;H4;ORF15132;ORF17615;ORF18329;ORF214721;ORF3380;ORF34794;ORF8050	Plectotropis hatakedai (Kuroda & Habe, 1951);Achatina achatina (Giant Ghana snail);Achatina stuhlmanni;Acrotoma baryshnikovi;Acrotoma claussi;Acrotoma enguriensis;Acrotoma gegika;Acrotoma juliae;Acrotoma komarowi;Acrotoma likharevi;Acrotoma narzanensis;Acrotoma reshaviensis;Acrotoma semicincta;Acrotoma tunievi;Acrotoma vespa;Acusta despecta sieboldiana;Adelopoma tucma;Aegista awajiensis;Aegista c…	100;101;102;103;104;105;106;107;108;109;110;111;112;113;114;115;116;117;118;119;120;121;125;127;128;132;136;137;145;147;160;165;175;43;66;67;68;70;73;74;75;76;77;78;79;80;82;83;84;85;86;87;88;89;90;91;92;94;95;96;97;98;99	18	38.2	42.227	gi|2188965056;gi|1397715326;gi|1397715244;M1H7M4;gi|1678419688;gi|1678419684;gi|448646205;gi|570349004;gi|1534504895;gi|1678419692;M1H7L2;M1H3G1;M1H3F7;M1H7K8;M1H7K4;M1H7K0;M1H7N6;M1GRR0;M1H3F4;gi|1865527580;gi|1678419694;gi|1865527584;gi|1865527602;gi|1865527600;gi|1865527598;gi|1865527596;gi|1865527592;gi|1678419696;gi|1678419698;M1GRR7;gi|1865527582;gi|1865527578;gi|1678419682;gi|1678419702;gi…
NaN	25.3339	NaN	NaN	NaN	NaN	Histone H2A	DNA binding [GO:0003677];protein heterodimerization activity [GO:0046982];structural constituent of chromatin [GO:0030527]		C0Q70_01497;ORF143617 ORF143614	Arion vulgaris;Pomacea canaliculata (Golden apple snail)	128	2	18.1	13.275	gi|2039810277;gi|2188978242;gi|2039812218;gi|1397650559;gi|1383765499;gi|1066724727;gi|1066724725;Cnem154483-RA;A0A2T7PZM8;A0A0B7AUT8;Cnem149879-RA
27.8134	26.6449	NaN	NaN	NaN	NaN	Histone H2B	DNA binding [GO:0003677];protein heterodimerization activity [GO:0046982];structural constituent of chromatin [GO:0030527]		C0Q70_13946;C0Q70_14225;ORF16144	Arion vulgaris;Pomacea canaliculata (Golden apple snail)	122;128;162	9	63.9	13.583	gi|2188988156;gi|2039810427;gi|2188961716;gi|2188988154;gi|1066789401;A0A0B6Y9Y9;gi|1397717068;gi|1383752874;gi|1397716544;A0A2T7NZF9;gi|1383753146;gi|1397715956;A0A2T7NYP1;gi|2039828062;Cnem152632-RA;Cnem134079-RA;Cnem168992-RA
NaN	NaN	NaN	NaN	23.9852	NaN	I/LWEQ domain-containing protein;Talin-like protein;Uncharacterized protein	actin filament binding [GO:0051015];clathrin binding [GO:0030276];structural constituent of cytoskeleton [GO:0005200]	cell adhesion [GO:0007155];endocytosis [GO:0006897]	106064344;C0Q70_03333	Biomphalaria glabrata (Bloodfluke planorb) (Freshwater snail);Pomacea canaliculata (Golden apple snail)	162;2534;548;550;560;563	2	4.9	57.84	A0A2C9KA95;gi|908399641;A0A2C9KAF0;gi|908399638;A0A2C9KA87;gi|908399636;gi|908399634;A0A2C9KA86;V9VJ78;gi|1397658987;gi|1397659002;gi|1397659000;gi|1397658985;gi|1397658983;gi|1397658997;gi|1397658989;gi|1397658991;gi|1397658993;gi|1397659006;gi|1397659004;gi|1397659016;gi|1397659008;gi|1397659010;gi|1397659012;gi|1397659014;gi|567774761;gi|1397659018;gi|1397659020;A0A2T7PSF5;gi|1383762975;gi|139…
NaN	NaN	NaN	NaN	29.4813	26.8685	I/LWEQ domain-containing protein;Uncharacterized protein	actin filament binding [GO:0051015];structural constituent of cytoskeleton [GO:0005200]	cell adhesion [GO:0007155]				13	24.4	51.742	gi|2188982533
25.3461	NaN	NaN	NaN	29.2848	30.7569	IF rod domain-containing protein;Intermediate filament protein;Uncharacterized protein			106060500;ORF171686;ORF180036;ORF180049;ORF180060	Arion vulgaris;Biomphalaria glabrata (Bloodfluke planorb) (Freshwater snail)	450;452;576;578;582;592	34	39.7	66.444	A0A2C9K8D8;gi|908425415;gi|908425419;gi|910749348;Q45RT7;gi|71726729;A0A0B7B9H6;gi|1066714837;Cnem151592-RA;A0A0B7BCB5;gi|1066712063;A0A0B7BFQ7;gi|1066712061;gi|1066712059;A0A0B7BF93;CON__Q9H552;CON__P05787;CON__Q3KNV1;CON__P08729;CON__Q9DCV7;CON__Q6ISB0;CON__Q9NSB2
NaN	NaN	NaN	NaN	NaN	25.4834	IF rod domain-containing protein;Uncharacterized protein			ORF126973 ORF126968 ORF126997;ORF126991 ORF126978 ORF126985;ORF164094;ORF164099;ORF164103	Arion vulgaris	471;483;504;632;71	7	14.6	72.293	A0A0B7B7F2;gi|1066717459;A0A0B7B7Z5;gi|1066717461;gi|1066730711;gi|1066730713;A0A0B7ANP2;gi|1066730709;A0A0B7AL94;gi|1066730707;gi|1066730715;gi|1066730717;Cnem096201-RA;gi|2039804075;gi|1066717465;A0A0B7B5D3;Cnem081593-RA;gi|2039810658;gi|1397729384
26.1648	28.6556	NaN	NaN	28.9062	28.5194	Ig-like domain-containing protein;Uncharacterized protein	ATP binding [GO:0005524];protein kinase activity [GO:0004672]	protein phosphorylation [GO:0006468]	106054261;ORF203098;ORF64665	Arion vulgaris;Biomphalaria glabrata (Bloodfluke planorb) (Freshwater snail)	231;418;4966	26	6	551.6	gi|908408988;A0A2C9K923;gi|2188975535;gi|1066757973;A0A0B6ZHD0;Cnem043821-RA;gi|1066704533;A0A0B7BN40
NaN	25.1475	NaN	NaN	NaN	NaN	Importin N-terminal domain-containing protein	small GTPase binding [GO:0031267]	protein import into nucleus [GO:0006606]	106073026;C0Q70_01046	Biomphalaria glabrata (Bloodfluke planorb) (Freshwater snail);Pomacea canaliculata (Golden apple snail)	878;925	3	15.9	41.067	Cnem059558-RA;gi|2039830073;gi|2188996980;gi|1397651568;gi|908472220;A0A2C9JYH5;gi|1397651566;gi|1397651564;gi|1383765058;A0A2T7PYD1
NaN	NaN	NaN	NaN	28.174	NaN	Inorganic diphosphatase (EC 3.6.1.1)	inorganic diphosphatase activity [GO:0004427];magnesium ion binding [GO:0000287]	phosphate-containing compound metabolic process [GO:0006796]	106056006	Biomphalaria glabrata (Bloodfluke planorb) (Freshwater snail)	295	3	20.3	33.701	A0A2C9JG12;gi|908400945;gi|2188975372
NaN	24.2899	NaN	NaN	NaN	NaN	Inosine-5'-monophosphate dehydrogenase (IMP dehydrogenase) (IMPD) (IMPDH) (EC 1.1.1.205)	IMP dehydrogenase activity [GO:0003938];metal ion binding [GO:0046872];nucleotide binding [GO:0000166]	GMP biosynthetic process [GO:0006177]	106054122	Biomphalaria glabrata (Bloodfluke planorb) (Freshwater snail)	514;516;551;562	4	9.2	57.029	Cnem028232-RA;gi|2039826663;gi|2188960450;gi|908408632;gi|908408630;gi|908408628;gi|2188965132;A0A2C9JD89;gi|908408626;A0A2C9JD84;gi|908408624;gi|908408622;A0A2C9JD75;gi|908408620;A0A2C9JD81
26.2922	NaN	NaN	NaN	NaN	NaN	Isochorismatase domain-containing protein			ORF212768	Arion vulgaris	227	3	19.5	25.688	Cnem128441-RA;gi|2039820573;gi|2188991727;gi|1066700701;A0A0B7BWS4
24.883	25.1093	NaN	NaN	NaN	NaN	Isocitrate dehydrogenase (NADP(+)) (EC 1.1.1.42) (NADP(+)-specific ICDH) (Oxalosuccinate decarboxylase);Isocitrate dehydrogenase [NADP] (EC 1.1.1.42)	isocitrate dehydrogenase (NADP+) activity [GO:0004450];magnesium ion binding [GO:0000287];NAD binding [GO:0051287]	glyoxylate cycle [GO:0006097];isocitrate metabolic process [GO:0006102];tricarboxylic acid cycle [GO:0006099]	C0Q70_04681;ORF127416	Arion vulgaris;Pomacea canaliculata (Golden apple snail)	194;390	7	9.1	109.45	Cnem017643-RA;gi|1066730577;A0A0B7AM26;gi|1383760042;A0A2T7PJ19;gi|1397669658
24.4402	25.7534	NaN	NaN	NaN	NaN	Isocitrate dehydrogenase [NADP] (EC 1.1.1.42)	isocitrate dehydrogenase (NADP+) activity [GO:0004450];magnesium ion binding [GO:0000287];NAD binding [GO:0051287]	glyoxylate cycle [GO:0006097];isocitrate metabolic process [GO:0006102];tricarboxylic acid cycle [GO:0006099]	106060481	Biomphalaria glabrata (Bloodfluke planorb) (Freshwater snail)	400;411	8	20.9	46.432	gi|2039813337;gi|908425354;A0A2C9JMW8;gi|908425351;A0A2C9JMW4;gi|2188991935
NaN	23.3533	NaN	NaN	NaN	NaN	J domain-containing protein			ORF187318	Arion vulgaris	495	4	12	57.537	Cnem117637-RA;Cnem064742-RA;gi|1066709435;A0A0B7BH12
NaN	25.2755	NaN	NaN	NaN	NaN	Kinesin motor domain-containing protein;Kinesin-like protein;Uncharacterized protein	ATP binding [GO:0005524];microtubule binding [GO:0008017];microtubule motor activity [GO:0003777]	microtubule-based movement [GO:0007018]	106073099;C0Q70_09976;ORF114940;ORF114945;ORF114958;ORF56361;ORF56365	Arion vulgaris;Biomphalaria glabrata (Bloodfluke planorb) (Freshwater snail);Pomacea canaliculata (Golden apple snail)	220;240;259;973;978;979;987	9	15.9	91.01	Cnem108221-RA;gi|2039828808;A0A0B7AEY5;gi|1066735245;gi|1066735247;A0A0B7AFD1;A0A2C9JYI7;gi|908472443;gi|908472439;A0A2C9JYI5;gi|2188992201;A0A2T7PBB5;gi|1383757310;gi|1397689892;gi|1397689894;gi|1066735249;A0A0B6ZBJ4;gi|1066762317;A0A0B7AH31;gi|1066762319;A0A0B6ZD82
27.7445	26.1293	NaN	NaN	NaN	NaN	Lactoylglutathione lyase (EC 4.4.1.5)	lactoylglutathione lyase activity [GO:0004462];metal ion binding [GO:0046872]		ORF201972	Arion vulgaris	213	10	43	24.222	Cnem017021-RA;gi|1066704659;A0A0B7BQJ6
NaN	NaN	NaN	NaN	30.9891	28.7267	LBP/BPI1.2;Uncharacterized protein	lipid binding [GO:0008289]		106073545;106073937	Biomphalaria glabrata (Bloodfluke planorb) (Freshwater snail)	112;477;497	6	7.1	53.685	gi|910749378;gi|834852066;A0A0G3Z7S6;gi|908474121;A0A2C9K7E8;gi|908475503;A0A2C9KGQ4
25.3295	NaN	NaN	NaN	NaN	NaN	L-fuconate dehydratase (EC 4.2.1.68)	L-fuconate dehydratase activity [GO:0050023];metal ion binding [GO:0046872]	carbohydrate catabolic process [GO:0016052];cellular amino acid catabolic process [GO:0009063]	106069168	Biomphalaria glabrata (Bloodfluke planorb) (Freshwater snail)	411	8	23.7	43.551	Cnem147970-RA;gi|908457354;gi|908457351;gi|908457348;A0A2C9L543;gi|2188996536
23.5175	26.7949	NaN	NaN	NaN	25.8936	Lgl_C domain-containing protein			ORF170847	Arion vulgaris	525	16	18.9	133.78	Cnem113002-RA;gi|1066715129;A0A0B7BAU4
26.7727	NaN	NaN	NaN	NaN	NaN	LIM zinc-binding domain-containing protein	actin filament binding [GO:0051015];metal ion binding [GO:0046872]		C0Q70_04946	Pomacea canaliculata (Golden apple snail)	1056	3	4.4	86.682	Cnem016940-RA;gi|1383760305;A0A2T7PJU9;gi|1397667205
NaN	NaN	NaN	NaN	NaN	26.753	LIM zinc-binding domain-containing protein	metal ion binding [GO:0046872]		106058877;ORF120677;ORF7203	Arion vulgaris;Biomphalaria glabrata (Bloodfluke planorb) (Freshwater snail)	80	2	23.8	8.763	gi|908420986;A0A2C9KI71;gi|2039825339;gi|2039826197;gi|2039822062;gi|1066795355;gi|1066733167;A0A0B7AIH3;A0A0B6XZI4
NaN	NaN	NaN	NaN	25.1449	26.8564	LIM zinc-binding domain-containing protein;Uncharacterized protein	actin filament binding [GO:0051015];metal ion binding [GO:0046872]		106058482	Biomphalaria glabrata (Bloodfluke planorb) (Freshwater snail)	1023;1059;1140;1182;1197;1237;1245;1259;1271;1273;1287	10	14.3	114.77	gi|908420091;A0A2C9JL54;gi|908420069;gi|908420071;A0A2C9JL33;A0A2C9JL47;gi|908420075;gi|908420073;gi|908420077;A0A2C9JL44;gi|908420079;A0A2C9JL35;A0A2C9JL51;A0A2C9JL40;gi|908420083;A0A2C9JL42;gi|908420085;A0A2C9JL49;gi|908420087;gi|908420089;A0A2C9JL28;A0A2C9JL46;gi|908420081
NaN	NaN	31.3708	28.9246	NaN	NaN	LIM zinc-binding domain-containing protein;Uncharacterized protein	metal ion binding [GO:0046872]		C0Q70_05348;C0Q70_05372;C0Q70_05374;C0Q70_05429;C0Q70_07839;C0Q70_13662;ORF83068	Arion vulgaris;Pomacea canaliculata (Golden apple snail)	151;190;195;250;262	8	42.6	20.347	gi|1397673493;A0A2T7PKX6;A0A2T7PL11;gi|1383760703;gi|1383760726;gi|1397668626;gi|1383759017;gi|1397676329;A0A2T7PG59;A0A2T7NXV8;gi|1383752592;gi|1397669844;gi|1397669832;gi|1066748791;A0A0B6ZXV2;gi|2039829174;gi|1383760783;A0A2T7PL09;gi|1383760728;A0A2T7PL60
NaN	24.5366	NaN	NaN	NaN	NaN	LIM zinc-binding domain-containing protein;Uncharacterized protein	metal ion binding [GO:0046872]		ORF117840;ORF171887;ORF171894;ORF171902;ORF171909	Arion vulgaris	193;241;281;297;343	5	15.5	20.815	gi|2039830014;Cnem144466-RA;A0A0B7B8F0;A0A0B7BBX7;A0A0B7B9L7;gi|1066714747;gi|1397658943;gi|1397658945;gi|1397658947;Cnem103198-RA;A0A0B7AGE0;gi|1066734245;gi|1066714743;gi|1066714745;A0A0B7B992;gi|1397658949;gi|1397658951;gi|1397658953;gi|1066714741;gi|2039813051
25.8696	25.6276	NaN	NaN	NaN	26.2846	LLGL domain-containing protein		exocytosis [GO:0006887]	106054751	Biomphalaria glabrata (Bloodfluke planorb) (Freshwater snail)	1121	3	2.4	123.7	gi|908400555;A0A2C9JFX5;gi|2188962275
28.0402	27.803	NaN	NaN	NaN	NaN	M20_dimer domain-containing protein	metal ion binding [GO:0046872];metallodipeptidase activity [GO:0070573]		ORF62011	Arion vulgaris	472	7	19.3	52.302	gi|1066759411;A0A0B6ZHN8
NaN	NaN	NaN	NaN	24.5794	NaN	M20_dimer domain-containing protein	metal ion binding [GO:0046872];metallodipeptidase activity [GO:0070573]		106050636	Biomphalaria glabrata (Bloodfluke planorb) (Freshwater snail)	469	2	8.1	51.864	gi|908497832;A0A2C9K4A4;gi|2188967432
NaN	NaN	NaN	NaN	NaN	27.8277	Macrophage migration inhibitory factor 2;Uncharacterized protein			106058022;106079212	Biomphalaria glabrata (Bloodfluke planorb) (Freshwater snail)	108;94	3	16	10.585	gi|908492311;gi|908492308;gi|908430516;gi|908430513;A0A2C9K2Z1;gi|910749395;gi|239509144;C5MK35
23.5536	26.4588	NaN	NaN	NaN	NaN	Major vault protein			C0Q70_08309;ORF98631;ORF99962;ORF99972;ORF99982	Arion vulgaris;Pomacea canaliculata (Golden apple snail)	752;852;860;882;887	29	42.6	95.552	Cnem112751-RA;gi|2039814528;gi|1066741075;A0A0B7A6U1;gi|2188998731;gi|1066741077;A0A0B7A739;gi|1066741073;A0A0B7A692;gi|2039813639;gi|1397686047;gi|1397686045;gi|1383759474;A0A2T7PHH2;gi|1066741677;A0A0B7A640
NaN	NaN	24.9754	NaN	26.5254	24.906	Malate dehydrogenase (EC 1.1.1.37)	L-malate dehydrogenase activity [GO:0030060]	malate metabolic process [GO:0006108];tricarboxylic acid cycle [GO:0006099]	106056875;C0Q70_14082	Biomphalaria glabrata (Bloodfluke planorb) (Freshwater snail);Pomacea canaliculata (Golden apple snail)	209;332;346	12	40.1	36.084	gi|908415999;A0A2C9JIY8;W5VJE1;gi|577029859;gi|1397715528;gi|1383753004;A0A2T7NZ15
28.8829	29.2519	NaN	NaN	NaN	NaN	Malate dehydrogenase (EC 1.1.1.37)	L-malate dehydrogenase activity [GO:0030060]	malate metabolic process [GO:0006108];tricarboxylic acid cycle [GO:0006099]	C0Q70_06841	Pomacea canaliculata (Golden apple snail)	233	5	18.5	25.077	gi|1383758041;A0A2T7PDE5;gi|1397674768;gi|1397674766
26.074	29.0616	NaN	NaN	NaN	NaN	Malate dehydrogenase (EC 1.1.1.37)	L-malate dehydrogenase activity [GO:0030060]	malate metabolic process [GO:0006108];tricarboxylic acid cycle [GO:0006099]	ORF75534	Arion vulgaris	341	23	67	36.132	Cnem018267-RA;gi|1066752431;A0A0B6ZSN3
27.8094	29.1647	NaN	NaN	27.708	NaN	Malate dehydrogenase (EC 1.1.1.37)	L-malate dehydrogenase activity [GO:0030060]	malate metabolic process [GO:0006108];tricarboxylic acid cycle [GO:0006099]	ORF38182;ORF55248 ORF55240	Arion vulgaris	332	15	36.4	45.883	Cnem090437-RA;gi|1066762945;gi|1066762943;A0A0B6ZA92;gi|1066773905;A0A0B6YUY0;gi|2039817361
NaN	24.8251	NaN	NaN	NaN	NaN	Malate dehydrogenase (EC 1.1.1.37)	L-malate dehydrogenase activity [GO:0030060]	malate metabolic process [GO:0006108];tricarboxylic acid cycle [GO:0006099]	106077410;C0Q70_06617;ORF88346	Arion vulgaris;Biomphalaria glabrata (Bloodfluke planorb) (Freshwater snail);Pomacea canaliculata (Golden apple snail)	439;478;545	3	8.3	58.638	gi|2188975624;gi|1383757817;A0A2T7PCR3;gi|908486036;A0A2C9KBV8;gi|1397677079;gi|1066746337;A0A0B6ZZP8;gi|2039814252
24.777	24.0896	NaN	NaN	NaN	NaN	Malectin domain-containing protein	carbohydrate binding [GO:0030246]		106055965;ORF3063	Arion vulgaris;Biomphalaria glabrata (Bloodfluke planorb) (Freshwater snail)	281;93	3	16.4	31.923	Cnem131343-RA;gi|2039809185;gi|1066797779;A0A0B6XX19;gi|908413537;A0A2C9JGE2;gi|2188975659;gi|2039828237
NaN	25.9713	NaN	NaN	NaN	NaN	Mannose-6-phosphate isomerase (EC 5.3.1.8)	mannose-6-phosphate isomerase activity [GO:0004476];zinc ion binding [GO:0008270]	carbohydrate metabolic process [GO:0005975];GDP-mannose biosynthetic process [GO:0009298]	106064898	Biomphalaria glabrata (Bloodfluke planorb) (Freshwater snail)	424	4	6.1	104.83	Cnem007983-RA;gi|2188985819;gi|908440738;A0A2C9JRF4;gi|2188985824
27.7057	26.3826	NaN	NaN	NaN	NaN	Mediator of RNA polymerase II transcription subunit 15 (Mediator complex subunit 15)	transcription coregulator activity [GO:0003712]	regulation of transcription by RNA polymerase II [GO:0006357]	ORF145590 MED15 ORF145589 ORF145591	Arion vulgaris	116	6	44.9	13.632	gi|2039822985;Cnem006677-RA;gi|1066723979;gi|1066723977;gi|1066723975;A0A0B7AWJ3
NaN	25.0754	NaN	NaN	NaN	NaN	Metallophos domain-containing protein	hydrolase activity [GO:0016787]		ORF145065	Arion vulgaris	360	4	7.4	49.255	Cnem068871-RA;Cnem069057-RA;Cnem068882-RA;gi|1066724173;A0A0B7AV20
24.3281	24.2173	NaN	NaN	NaN	NaN	Methanethiol oxidase (EC 1.8.3.4);Uncharacterized protein	methanethiol oxidase activity [GO:0018549];selenium binding [GO:0008430]		ORF180506;ORF180516	Arion vulgaris	484;491	2	6.4	54.231	gi|2039823311;gi|1066711911;A0A0B7BFV6;gi|1066711909;A0A0B7BFF0
NaN	NaN	NaN	NaN	27.3649	25.0944	Methenyltetrahydrofolate synthase domain-containing protein	RNA binding [GO:0003723]		106055547;ORF158689 ORF158683	Arion vulgaris;Biomphalaria glabrata (Bloodfluke planorb) (Freshwater snail)	591	5	9.5	66.427	gi|2188964442;gi|908412329;gi|908412327;A0A2C9JF05;gi|1066719257;gi|1066719255;A0A0B7B2U2
NaN	25.3487	NaN	NaN	NaN	NaN	Methyltranfer_dom domain-containing protein			ORF156387	Arion vulgaris	348	2	4	39.26	gi|1066720097;A0A0B7B268
NaN	NaN	NaN	NaN	26.1122	25.6912	Microtubule-associated protein	tubulin binding [GO:0015631]		106070976	Biomphalaria glabrata (Bloodfluke planorb) (Freshwater snail)	1517;1525	7	5.8	167.63	gi|908405029;A0A2C9KZG8;gi|908405027;A0A2C9KZK6
NaN	NaN	NaN	NaN	NaN	24.79	Mitochondrial proton/calcium exchanger protein (Leucine zipper-EF-hand-containing transmembrane protein 1)	antiporter activity [GO:0015297];calcium ion binding [GO:0005509];ribosome binding [GO:0043022]		106070386	Biomphalaria glabrata (Bloodfluke planorb) (Freshwater snail)	794	2	3	90.6	gi|908462042;gi|908462040;A0A2C9JW32;A0A2C9JW29;Cnem111487-RA;Cnem060659-RA;gi|2039825573;gi|2039812683;gi|2188962043
NaN	NaN	NaN	NaN	NaN	25.4878	Myosin motor domain-containing protein	actin binding [GO:0003779];ATP binding [GO:0005524];cytoskeletal motor activity [GO:0003774]		ORF107446	Arion vulgaris	755	5	7.7	87.405	gi|1066738073;A0A0B7AAF2
NaN	NaN	26.5681	27.1901	NaN	NaN	Myosin motor domain-containing protein	actin binding [GO:0003779];ATP binding [GO:0005524];cytoskeletal motor activity [GO:0003774]		C0Q70_02158	Pomacea canaliculata (Golden apple snail)	1809	6	3.9	225.2	gi|1397655112;gi|1383766151;A0A2T7Q1I2
25.7628	NaN	NaN	NaN	NaN	NaN	Myosin N-terminal SH3-like domain-containing protein	actin filament binding [GO:0051015];ATP binding [GO:0005524];cytoskeletal motor activity [GO:0003774]		C0Q70_02160	Pomacea canaliculata (Golden apple snail)	146	2	17.6	20.323	Cnem118060-RA;gi|1383766153;A0A2T7Q1J7
NaN	NaN	NaN	NaN	27.7027	27.1198	Myosin_tail_1 domain-containing protein			106064385	Biomphalaria glabrata (Bloodfluke planorb) (Freshwater snail)	859;902	7	10.9	99.29	gi|908438763;A0A2C9JR20;gi|908438759;A0A2C9JR16;Cnem038743-RA;Cnem005969-RA
25.2322	NaN	NaN	NaN	NaN	NaN	Myosin_tail_1 domain-containing protein;Uncharacterized protein	actin filament binding [GO:0051015];ATP binding [GO:0005524];cytoskeletal motor activity [GO:0003774]		ORF169413;ORF169426;ORF169452;ORF169463;ORF169468;ORF169491 ORF169436;ORF169507;ORF169513;ORF169520	Arion vulgaris	1013;1940;1959;206;225;307;832;851;994	9	6.3	223.5	A0A0B7BA60;gi|1066715559;gi|1066715569;A0A0B7B774;gi|1066715563;gi|1066715571;gi|1066715567;A0A0B7B8F3;A0A0B7BAQ7;A0A0B7B836;gi|1066715575;A0A0B7B846;gi|1066715555;A0A0B7B8F8;gi|1066715557;A0A0B7B840;gi|1066715553;A0A0B7B778;gi|1066715565
NaN	NaN	NaN	26.6552	NaN	26.3818	NAC-A/B domain-containing protein;Transcription factor BTF3	GTP binding [GO:0005525];GTPase activator activity [GO:0005096];GTPase activity [GO:0003924];metal ion binding [GO:0046872]		106053992;C0Q70_04313;ORF15407;ORF17020	Arion vulgaris;Biomphalaria glabrata (Bloodfluke planorb) (Freshwater snail);Pomacea canaliculata (Golden apple snail)	1172;211;239	2	12.3	22.936	gi|1066788961;A0A0B6YAM5;gi|2039803269;Cnem105456-RA;Cnem136326-RA;Cnem073726-RA;A0A0B6Y7G2;gi|1383763936;Cnem030450-RA;Cnem054672-RA;Cnem115397-RA;Cnem054679-RA;Cnem032275-RA;gi|1066789803;gi|1397657274;gi|2188982799;Cnem110866-RA;gi|908509602;gi|908509600;A0A2C9K760;A0A2T7PV59
NaN	NaN	NaN	NaN	25.2678	27.5895	NAD(P)-bd_dom domain-containing protein			106052182	Biomphalaria glabrata (Bloodfluke planorb) (Freshwater snail)	234	2	11.1	30.193	gi|2188982028;gi|2188982026;gi|908502901;gi|908502898;A0A2C9LDP4
24.0071	24.9259	NaN	NaN	NaN	NaN	NAD(P)H-hydrate epimerase (EC 5.1.99.6) (NAD(P)HX epimerase);YjeF N-terminal domain-containing protein	metal ion binding [GO:0046872];NADHX epimerase activity [GO:0052856];NADPHX epimerase activity [GO:0052857];nucleotide binding [GO:0000166]		ORF112892 ORF112898;ORF112904;ORF112909;ORF112914	Arion vulgaris	251;279;299;327	3	19.4	26.149	gi|2039828879;Cnem077067-RA;gi|1066736025;A0A0B7AE05;gi|1066736029;gi|1066736027;A0A0B7AG03;gi|1066736023;A0A0B7ADA9;gi|1066736021;A0A0B7AGE5;gi|2039820646
NaN	NaN	NaN	NaN	NaN	25.2005	NEDD8 (Neddylin) (Ubiquitin-like protein Nedd8)			106062706;C0Q70_19583;ORF136242	Arion vulgaris;Biomphalaria glabrata (Bloodfluke planorb) (Freshwater snail);Pomacea canaliculata (Golden apple snail)	70;82;83	2	33.3	8.8562	gi|1397737814;gi|2039825628;gi|1066727391;A0A0B7ATP1;gi|1383747999;A0A2T7NJR0;gi|908432897;A0A2C9KGF9;Cnem108190-RA
NaN	NaN	NaN	NaN	22.4807	28.4817	Nonmuscle myosin II heavy chain A;Uncharacterized protein	actin filament binding [GO:0051015];ATP binding [GO:0005524];cytoskeletal motor activity [GO:0003774]		106068683	Biomphalaria glabrata (Bloodfluke planorb) (Freshwater snail)	134;1955;1975;1982;1986;1988	27	16.6	225.66	gi|908399790;A0A2C9KA20;gi|908399787;A0A2C9K9W7;gi|908399785;A0A2C9K9W0;gi|908399782;A0A2C9K9W3;gi|908399779;A0A2C9K9W9;Q8T5S4;gi|20271144;REV__gi|1066704077;REV__gi|1066704067;REV__A0A0B7BQ08;REV__gi|2039804074
30.6352	30.8671	NaN	NaN	NaN	29.1115	Non-neuronal cytoplasmic intermediate filament protein (IF);Non-neuronal cytoplasmic intermediate filament protein A (IFA)				Cornu aspersum (Brown garden snail) (Helix aspersa);Helix pomatia (Roman snail) (Edible snail)	551;576	39	46.2	64.478	P22488;gi|829208;gi|124233;gi|829207;P16274;gi|124234
NaN	NaN	NaN	NaN	NaN	24.7995	Non-specific serine/threonine protein kinase (EC 2.7.11.1)	ATP binding [GO:0005524];protein serine/threonine kinase activity [GO:0004674];small GTPase binding [GO:0031267]	phosphorylation [GO:0016310];protein phosphorylation [GO:0006468];Rho protein signal transduction [GO:0007266]	106070649;C0Q70_16875;ORF100149;ORF100159	Arion vulgaris;Biomphalaria glabrata (Bloodfluke planorb) (Freshwater snail);Pomacea canaliculata (Golden apple snail)	1295;1368;537;728	2	4.4	84.181	gi|1066740985;A0A0B7A6X7;gi|1066740983;A0A0B7A6C6;gi|2039816896;gi|1383750196;A0A2T7NR27;gi|1397727799;gi|908462957;gi|908462953;gi|908462950;A0A2C9KDG3;Cnem087129-RA
NaN	NaN	NaN	NaN	NaN	28.5533	Nucleoside diphosphate kinase (EC 2.7.4.6)	ATP binding [GO:0005524];nucleoside diphosphate kinase activity [GO:0004550]	CTP biosynthetic process [GO:0006241];GTP biosynthetic process [GO:0006183];nucleoside diphosphate phosphorylation [GO:0006165];UTP biosynthetic process [GO:0006228]	106065215	Biomphalaria glabrata (Bloodfluke planorb) (Freshwater snail)	169	2	13.6	19.163	gi|908403522;A0A2C9JHG8
NaN	25.7638	NaN	NaN	NaN	NaN	Obg-like ATPase 1	ATP binding [GO:0005524];ATP hydrolysis activity [GO:0016887];GTP binding [GO:0005525];ribosomal large subunit binding [GO:0043023];ribosome binding [GO:0043022]		106057272;C0Q70_00693;ORF155009 ORF155012	Arion vulgaris;Biomphalaria glabrata (Bloodfluke planorb) (Freshwater snail);Pomacea canaliculata (Golden apple snail)	397;398;467	5	12.1	73.718	Cnem014391-RA;gi|2188960339;gi|908417132;gi|908417130;A0A2C9JK44;gi|1066720625;gi|1066720623;A0A0B7B0V2;gi|1397654427;gi|1397654425;gi|1397654423;gi|1397654421;gi|1383764709;A0A2T7PXD3
25.8246	25.2896	NaN	NaN	NaN	NaN	OTCace_N domain-containing protein	amino acid binding [GO:0016597];carboxyl- or carbamoyltransferase activity [GO:0016743]	cellular amino acid metabolic process [GO:0006520];urea cycle [GO:0000050]	106077223	Biomphalaria glabrata (Bloodfluke planorb) (Freshwater snail)	157	9	25.1	41.354	Cnem055019-RA;gi|2188973000;gi|908485477;A0A2C9LLF3;gi|2039820427
NaN	NaN	NaN	NaN	26.5118	25.9368	P/Homo B domain-containing protein	serine-type endopeptidase activity [GO:0004252]	proteolysis [GO:0006508]	106059132;C0Q70_20534	Biomphalaria glabrata (Bloodfluke planorb) (Freshwater snail);Pomacea canaliculata (Golden apple snail)	837;958	2	3.3	93.093	gi|908421549;A0A2C9JLK9;gi|2039817427;gi|2188973571;gi|1397741336;gi|1397741334;gi|1397741332;gi|1397741330;gi|1397741328;gi|1383746627;A0A2T7NFU8;gi|1397741326;gi|1397741324;gi|1397741322;gi|1397741320;gi|1397741318
NaN	24.1378	NaN	NaN	NaN	NaN	PABS domain-containing protein	transferase activity [GO:0016740]	polyamine biosynthetic process [GO:0006596]	ORF16764	Arion vulgaris	301	3	28.5	20.737	Cnem035618-RA;gi|2039820579;gi|1066789093;A0A0B6Y8I5
24.7287	NaN	NaN	NaN	NaN	NaN	PCI domain-containing protein	RNA binding [GO:0003723];translation initiation factor activity [GO:0003743]		ORF57683	Arion vulgaris	1267	3	3	154.88	Cnem013143-RA;gi|1066761521;A0A0B6ZER1;gi|2039800448;gi|2188981569;gi|2188981557
NaN	NaN	NaN	NaN	NaN	26.0574	PDZ domain-containing protein			106077156	Biomphalaria glabrata (Bloodfluke planorb) (Freshwater snail)	1070	2	2.2	117.83	gi|908485304;gi|908485302;A0A2C9LRS9;gi|2188975132;gi|2188975136
NaN	NaN	NaN	NaN	NaN	27.0804	PDZ domain-containing protein			106055472	Biomphalaria glabrata (Bloodfluke planorb) (Freshwater snail)	534;628;635;668;677;699	3	6	58.078	gi|908400784;A0A2C9M901;gi|908400782;A0A2C9M920;gi|908400780;A0A2C9M906;gi|908400774;A0A2C9M9D1;gi|908400772;A0A2C9M915;gi|908400777;A0A2C9M924
NaN	NaN	30.5778	29.1836	NaN	NaN	PDZ domain-containing protein;Uncharacterized protein	metal ion binding [GO:0046872]		C0Q70_01883;ORF111841;ORF111846;ORF111869;ORF111884;ORF111890;ORF111896;ORF111910 ORF111854;ORF111917;ORF111929;ORF111934	Arion vulgaris;Pomacea canaliculata (Golden apple snail)	1011;289;419;421;429;548;558;611;616;626	6	11.7	63.06	gi|1397649076;gi|1397649066;gi|1397649068;gi|1397649070;gi|1397649072;gi|1397649074;A0A2T7Q0Q3;gi|1383765882;A0A0B7ACM8;gi|1066736393;gi|1066736387;A0A0B7ADR3;A0A0B7AFT2;gi|1066736381;A0A0B7ADS5;gi|1066736367;A0A0B7ADD6;gi|1066736391;A0A0B7ACP1;gi|1066736373;A0A0B7ACN5;gi|1066736383;A0A0B7AFF8;gi|1066736369;gi|1066736379;A0A0B7AFF3;gi|1066736395;A0A0B7ADC4;gi|1066736375
NaN	23.1541	NaN	NaN	NaN	NaN	PDZ domain-containing protein;Uncharacterized protein			ORF63111;ORF63113	Arion vulgaris	255;82	2	6	49.407	gi|2039828112;gi|1066758817;A0A0B6ZGP0;gi|1066758819;A0A0B6ZI69
NaN	NaN	NaN	NaN	NaN	27.8223	Pept_C1 domain-containing protein	cysteine-type peptidase activity [GO:0008234]	proteolysis [GO:0006508]	106063347	Biomphalaria glabrata (Bloodfluke planorb) (Freshwater snail)	243	2	14.4	26.721	gi|908434882;A0A2C9JQ44
NaN	NaN	NaN	NaN	27.3309	NaN	Pept_C1 domain-containing protein	cysteine-type peptidase activity [GO:0008234]	proteolysis [GO:0006508]				2	8.7	57.734	gi|2188969056
23.7699	27.5811	NaN	NaN	NaN	NaN	Peptidase A1 domain-containing protein	aspartic-type endopeptidase activity [GO:0004190]	proteolysis [GO:0006508]	106074633;ORF58585	Arion vulgaris;Biomphalaria glabrata (Bloodfluke planorb) (Freshwater snail)	444;458	11	21.1	62.783	Cnem113877-RA;gi|2039830080;gi|1066761155;A0A0B6ZD03;gi|2188991794;gi|908477914;A0A2C9JZY0
22.6758	26.8637	NaN	NaN	NaN	NaN	Peptidylglycine monooxygenase (EC 1.14.17.3)	copper ion binding [GO:0005507];electron transfer activity [GO:0009055];flavin adenine dinucleotide binding [GO:0050660];peptidylglycine monooxygenase activity [GO:0004504]	peptide metabolic process [GO:0006518]	C0Q70_20190	Pomacea canaliculata (Golden apple snail)	667	16	33.8	81.671	Cnem090103-RA;gi|2039809692;gi|1397741965;gi|1383746286;A0A2T7NET8
NaN	25.1763	31.8102	30.6894	NaN	28.8289	Peptidyl-prolyl cis-trans isomerase (PPIase) (EC 5.2.1.8)	peptidyl-prolyl cis-trans isomerase activity [GO:0003755]	protein folding [GO:0006457];protein peptidyl-prolyl isomerization [GO:0000413]	C0Q70_01294	Pomacea canaliculata (Golden apple snail)	164	3	18.9	17.967	A0A2T7PZ28;gi|1383765301;gi|1397654714
NaN	26.3706	NaN	NaN	NaN	NaN	Peptidyl-prolyl cis-trans isomerase (PPIase) (EC 5.2.1.8)	peptidyl-prolyl cis-trans isomerase activity [GO:0003755]	protein folding [GO:0006457];protein peptidyl-prolyl isomerization [GO:0000413]	106070524	Biomphalaria glabrata (Bloodfluke planorb) (Freshwater snail)	210	3	22.2	21.003	Cnem110500-RA;gi|2188988359;gi|908462525;gi|2188988356;A0A2C9JW85;gi|2039818069
25.1045	26.4294	NaN	NaN	NaN	NaN	Peptidyl-prolyl cis-trans isomerase (PPIase) (EC 5.2.1.8)	peptidyl-prolyl cis-trans isomerase activity [GO:0003755]	protein peptidyl-prolyl isomerization [GO:0000413]	106060590;ORF58467 ORF58469	Arion vulgaris;Biomphalaria glabrata (Bloodfluke planorb) (Freshwater snail)	230;237	7	39.7	25.803	Cnem016649-RA;gi|908425731;A0A2C9JN00;gi|1066761197;gi|1066761195;A0A0B6ZD40
NaN	NaN	NaN	NaN	NaN	29.4303	Peptidyl-prolyl cis-trans isomerase (PPIase) (EC 5.2.1.8);Uncharacterized protein	DNA binding [GO:0003677];peptidyl-prolyl cis-trans isomerase activity [GO:0003755]	protein folding [GO:0006457];protein folding [GO:0006457];protein peptidyl-prolyl isomerization [GO:0000413];regulation of transcription, DNA-templated [GO:0006355]	106053998;106065348;C0Q70_06026;ORF61900;ORF61902	Arion vulgaris;Biomphalaria glabrata (Bloodfluke planorb) (Freshwater snail);Pomacea canaliculata (Golden apple snail)	159;173;468;491	2	4.9	54.84	gi|908442677;A0A2C9JRQ3;gi|908509619;A0A2C9M273;gi|1066759469;gi|1066759467;A0A0B6ZH80;A0A0B6ZFN5;gi|1397667019;gi|1383761366;A0A2T7PMU8
NaN	NaN	NaN	NaN	NaN	30.6594	Peptidylprolyl isomerase (EC 5.2.1.8)	calcium ion binding [GO:0005509];peptidyl-prolyl cis-trans isomerase activity [GO:0003755]		106070685	Biomphalaria glabrata (Bloodfluke planorb) (Freshwater snail)	220	10	39.5	24.439	gi|908463120;A0A2C9K920
NaN	25.9571	NaN	NaN	NaN	NaN	Peroxiredoxin 4;Peroxiredoxin 4 variant;Thioredoxin domain-containing protein;Thioredoxin peroxidase BgTPx	peroxidase activity [GO:0004601];peroxiredoxin activity [GO:0051920]		106075552;C0Q70_10721;ORF58782;Prx4	Arion vulgaris;Biomphalaria glabrata (Bloodfluke planorb) (Freshwater snail);Pomacea canaliculata (Golden apple snail)	171;223;250;252;255	5	31.2	28.057	Cnem124690-RA;gi|2039813541;gi|2188998441;B6DXE0;A0A0B6ZD19;gi|1066761063;gi|908480823;gi|209171299;gi|209171295;B6DXE2;gi|2188998447;gi|209171297;gi|209171293;B6DXE1;B6DXD8;gi|209171291;Q9BIF6;gi|13488586;B6DXD9;gi|1397696467;gi|1383754740;A0A2T7P3Z9
NaN	25.0385	NaN	NaN	NaN	NaN	PH domain-containing protein;Spectrin beta chain;Uncharacterized protein	actin binding [GO:0003779];phospholipid binding [GO:0005543];structural constituent of cytoskeleton [GO:0005200]	actin filament capping [GO:0051693]	ORF203269;ORF203290;ORF203311;ORF203330;ORF203352 ORF203658;ORF203382;ORF203394;ORF203422;ORF203445;ORF203455;ORF203486;ORF203498;ORF203518 ORF203372;ORF203527;ORF203546;ORF203561;ORF203588;ORF203630 ORF203471;ORF203641	Arion vulgaris	1640;1643;1657;2181;2232;2294;2296;2303;2306;2320;374;526;699;702;715;716;766;828;830	14	8.1	268.32	gi|1066704469;A0A0B7BQU8;A0A0B7BP48;A0A0B7BQT6;gi|1066704485;gi|1066704489;gi|1066704509;A0A0B7BQS2;A0A0B7BP98;gi|1066704511;A0A0B7BRB3;gi|1066704507;gi|1066704473;A0A0B7BN69;A0A0B7BP51;A0A0B7BN59;gi|1066704493;gi|1066704475;gi|1066704479;A0A0B7BQU2;A0A0B7BRB8;gi|1066704465;A0A0B7BP34;A0A0B7BP42;gi|1066704457;gi|1066704501;gi|1066704495;gi|1066704505;A0A0B7BP57;gi|1066704497;gi|1066704477;A0A0B7B…
27.9419	25.7682	NaN	NaN	NaN	NaN	Phosphagen kinase C-terminal domain-containing protein;Uncharacterized protein	ATP binding [GO:0005524];creatine kinase activity [GO:0004111]	phosphocreatine biosynthetic process [GO:0046314];phosphorylation [GO:0016310]	106058362;106059006;106061708;ORF122614;ORF122618;ORF7453;ORF86648;ORF86652;ORF86656	Arion vulgaris;Biomphalaria glabrata (Bloodfluke planorb) (Freshwater snail)	176;194;223;356;363;417;434;445;552	12	23	39.711	gi|1066747141;A0A0B7A0C0;gi|1066747137;A0A0B7A005;gi|1066747139;A0A0B6ZYJ1;Cnem122356-RA;gi|908421258;gi|1066732417;A0A0B7AIT9;gi|1066732415;A0A0B6XZ78;gi|1066795227;A0A2C9JLJ2;A0A2C9JNY6;gi|908429518;gi|908419812;A0A2C9JL07;A0A0B7AJJ8
NaN	24.2322	NaN	NaN	NaN	NaN	Phosphoenolpyruvate carboxykinase (GTP) (EC 4.1.1.32)	GTP binding [GO:0005525];metal ion binding [GO:0046872];phosphoenolpyruvate carboxykinase (GTP) activity [GO:0004613]	gluconeogenesis [GO:0006094]	ORF93640	Arion vulgaris	660	5	8	74.814	Cnem017019-RA;gi|2039826363;gi|1066743901;A0A0B7A4Y3
NaN	24.5517	NaN	NaN	NaN	NaN	Phosphoenolpyruvate carboxykinase (GTP) (EC 4.1.1.32)	GTP binding [GO:0005525];metal ion binding [GO:0046872];phosphoenolpyruvate carboxykinase (GTP) activity [GO:0004613]	gluconeogenesis [GO:0006094]	ORF93633;ORF93647;ORF93654	Arion vulgaris	659;665;678	4	9.5	47.919	Cnem132397-RA;gi|1066743899;A0A0B7A4R6;gi|1066743903;A0A0B7A286;gi|1066743897;A0A0B7A345;gi|2039821274
NaN	26.521	NaN	NaN	NaN	NaN	Phosphoenolpyruvate carboxykinase (GTP) (EC 4.1.1.32)	GTP binding [GO:0005525];metal ion binding [GO:0046872];phosphoenolpyruvate carboxykinase (GTP) activity [GO:0004613]	gluconeogenesis [GO:0006094]	C0Q70_19012;ORF121004;ORF121011	Arion vulgaris;Pomacea canaliculata (Golden apple snail)	533;594;633	6	14	70.99	gi|2039803134;Cnem077210-RA;gi|1066733051;A0A0B7AKP1;gi|1066733047;A0A0B7AIR7;gi|1383747440;A0A2T7NI52;gi|1397738937;gi|1397738935
NaN	NaN	NaN	NaN	NaN	24.8997	Phosphoenolpyruvate carboxykinase (GTP) (EC 4.1.1.32)	GTP binding [GO:0005525];metal ion binding [GO:0046872];phosphoenolpyruvate carboxykinase (GTP) activity [GO:0004613]	gluconeogenesis [GO:0006094]				3	4	94.575	gi|2188987768
NaN	25.5615	NaN	NaN	NaN	NaN	Phosphoenolpyruvate mutase (EC 5.4.2.9);Uncharacterized protein	catalytic activity [GO:0003824];phosphoenolpyruvate mutase activity [GO:0050188]		106079080;C0Q70_06797;ORF101304;ORF80993	Arion vulgaris;Biomphalaria glabrata (Bloodfluke planorb) (Freshwater snail);Pomacea canaliculata (Golden apple snail)	202;252;288;341	5	19	32.219	gi|2039813473;gi|1066749787;A0A0B6ZUP4;gi|1066740461;A0A0B7A9S7;gi|2188988255;gi|908491866;A0A2C9K2U9;gi|1383757997;A0A2T7PD83;gi|1397675385
25.2531	26.9021	NaN	NaN	NaN	NaN	Phosphoglucomutase (alpha-D-glucose-1,6-bisphosphate-dependent) (EC 5.4.2.2)	magnesium ion binding [GO:0000287];phosphoglucomutase activity [GO:0004614]	glucose metabolic process [GO:0006006]	ORF109625 ORF109627	Arion vulgaris	566	17	33.4	69.55	Cnem117043-RA;gi|2039823510;gi|1066737271;gi|1066737269;A0A0B7AEG1
25.7988	28.0922	NaN	NaN	NaN	NaN	Phosphoglycerate kinase (EC 2.7.2.3)	ATP binding [GO:0005524];phosphoglycerate kinase activity [GO:0004618]	glycolytic process [GO:0006096]	ORF201064	Arion vulgaris	414	14	51.2	45.691	Cnem013609-RA;gi|2039799732;gi|1066704975;A0A0B7BNI1
26.011	27.0778	NaN	NaN	NaN	NaN	Phosphoglycerate mutase (EC 5.4.2.11) (EC 5.4.2.4);Uncharacterized protein	bisphosphoglycerate mutase activity [GO:0004082];phosphoglycerate mutase activity [GO:0004619]	glycolytic process [GO:0006096]	106058282;ORF181742;ORF181750;ORF68524	Arion vulgaris;Biomphalaria glabrata (Bloodfluke planorb) (Freshwater snail)	189;251;68	16	60.1	33.177	Cnem026131-RA;Cnem069633-RA;gi|2039818441;gi|908419610;A0A2C9JKX6;gi|2188997709;gi|2039819735;Cnem012198-RA;gi|1066711459;A0A0B7BG08;gi|1066755971;A0A0B6ZMS2;gi|1066711463;A0A0B7BD49;gi|1397689392
25.0752	26.1122	NaN	NaN	NaN	NaN	Phosphopyruvate hydratase (EC 4.2.1.11) (2-phospho-D-glycerate hydro-lyase)	magnesium ion binding [GO:0000287];phosphopyruvate hydratase activity [GO:0004634]	glycolytic process [GO:0006096]	ORF88187	Arion vulgaris	432	15	35.2	46.432	gi|1066746415;A0A0B6ZYT4
26.5182	28.1328	30.7843	28.9634	29.7407	26.6017	Phosphopyruvate hydratase (EC 4.2.1.11) (2-phospho-D-glycerate hydro-lyase)	magnesium ion binding [GO:0000287];phosphopyruvate hydratase activity [GO:0004634]	glycolytic process [GO:0006096]	106054005	Biomphalaria glabrata (Bloodfluke planorb) (Freshwater snail)	432	21	60	46.799	gi|908509632;A0A2C9K7A5
29.7689	30.5332	NaN	NaN	25.2272	NaN	Phosphopyruvate hydratase (EC 4.2.1.11) (2-phospho-D-glycerate hydro-lyase)	magnesium ion binding [GO:0000287];phosphopyruvate hydratase activity [GO:0004634]	glycolytic process [GO:0006096]	106057978;ORF53837	Arion vulgaris;Biomphalaria glabrata (Bloodfluke planorb) (Freshwater snail)	118;130	33	66.2	55.525	Cnem108278-RA;gi|2039824323;gi|908418952;A0A2C9LHG9;gi|1066763795;A0A0B6Z984
NaN	25.3908	NaN	NaN	NaN	NaN	Phosphotransferase (EC 2.7.1.-)	ATP binding [GO:0005524];glucokinase activity [GO:0004340];glucose binding [GO:0005536];hexokinase activity [GO:0004396]	cellular glucose homeostasis [GO:0001678];glycolytic process [GO:0006096];hexose metabolic process [GO:0019318]	106068567;ORF158441 ORF158433 ORF158459;ORF158452	Arion vulgaris;Biomphalaria glabrata (Bloodfluke planorb) (Freshwater snail)	208;475	2	7.4	52.16	gi|1066719359;gi|1066719357;gi|1066719353;A0A0B7B350;gi|2188978525;gi|2188978521;gi|1066719355;A0A0B7B2N8;gi|908404366;A0A2C9KAC0
NaN	NaN	29.1782	27.9096	NaN	NaN	PKS_ER domain-containing protein	metal ion binding [GO:0046872];oxidoreductase activity, acting on the CH-OH group of donors, NAD or NADP as acceptor [GO:0016616]		C0Q70_00393	Pomacea canaliculata (Golden apple snail)	349	2	7.7	37.222	gi|1397649747;gi|1383764419;A0A2T7PWJ1
NaN	24.3269	NaN	NaN	NaN	NaN	PKS_ER domain-containing protein	oxidoreductase activity [GO:0016491]		ORF172487	Arion vulgaris	322	2	9.3	34.296	A0A0B7B9H8;gi|1066714545;gi|2039825244
NaN	NaN	NaN	NaN	30.4082	29.5167	PKS_ER domain-containing protein	oxidoreductase activity [GO:0016491]		106069657	Biomphalaria glabrata (Bloodfluke planorb) (Freshwater snail)	411;419;424	2	6.1	44.386	gi|908404673;A0A2C9KKV4;gi|908404671;A0A2C9KKR9;gi|908404669;A0A2C9KKR5
28.4004	28.4083	NaN	NaN	NaN	NaN	PKS_ER domain-containing protein	oxidoreductase activity [GO:0016491];zinc ion binding [GO:0008270]		106067838;ORF185107 ORF185121 ORF185131 ORF185141	Arion vulgaris;Biomphalaria glabrata (Bloodfluke planorb) (Freshwater snail)	332;356	12	42.4	36.3	Cnem038017-RA;gi|1066710289;gi|1066710285;gi|1066710283;gi|1066710281;A0A0B7BHM8;gi|2039809631;gi|908451853;A0A2C9JTP2;gi|2188981374
NaN	NaN	NaN	NaN	NaN	26.4421	Polyadenylate-binding protein (PABP)	RNA binding [GO:0003723]		106051073	Biomphalaria glabrata (Bloodfluke planorb) (Freshwater snail)	623	8	15.6	69.35	gi|908499336;A0A2C9K4M7;gi|2188981300;gi|2039805095;gi|2039804417;Cnem151932-RA;Cnem093956-RA
25.3663	25.1758	26.1319	25.4242	NaN	28.3715	Poly-ubiquitin;Putative ribosomal protein;Ubiquitin;Ubiquitin-60S ribosomal protein L40;Ubiquitin-like domain-containing protein;Uncharacterized protein	metal ion binding [GO:0046872];RNA cap binding [GO:0000339];structural constituent of ribosome [GO:0003735]	mRNA export from nucleus [GO:0006406];RNA metabolic process [GO:0016070];translation [GO:0006412]	106052615;106055164;106069332;C0Q70_20261;C0Q70_20262;ORF15893;ORF22609 ORF22610;ORF71269;ORF71272;ORF86331;ORF86335;ORF95176;UBI	Arion lusitanicus;Arion vulgaris;Biomphalaria glabrata (Bloodfluke planorb) (Freshwater snail);Cepaea nemoralis (Banded wood snail);Pomacea canaliculata (Golden apple snail)	128;138;158;159;229;245;381;51;77;83;832;88	7	51.6	18.167	Cnem160705-RA;Cnem150632-RA;gi|1439462357;A0A345S6Z9;A0A0B6ZZT5;A0A2C9K5Z3;gi|1066747269;I3VFQ9;gi|908504451;gi|1397716610;gi|1383746357;A0A2C9KJB3;A0A2T7NF33;gi|1383746358;Q8I9P5;gi|1397667403;gi|25991946;Cnem037784-RA;gi|1397740256;A0A2T7NF32;gi|908457918;gi|388815823;gi|12240039;gi|910749411;gi|1066754547;gi|1397711087;gi|12240012;gi|1397711085;gi|12240042;Q9BH32;gi|1066789539;A0A0B6Y8N5;gi|13…
NaN	25.4806	NaN	NaN	NaN	NaN	PPM-type phosphatase domain-containing protein	magnesium ion binding [GO:0000287];manganese ion binding [GO:0030145];protein serine/threonine phosphatase activity [GO:0004722]		C0Q70_14218;ORF101726 ORF101731 ORF101744	Arion vulgaris;Pomacea canaliculata (Golden apple snail)	318;383	5	16.7	42.611	gi|2039822200;gi|1066740285;gi|1066740283;gi|1066740279;A0A0B7A7R6;Cnem081364-RA;gi|1397717504;gi|1397717502;gi|1397717500;gi|2188982296;gi|1383753139;A0A2T7NZE1
NaN	25.3978	NaN	NaN	NaN	NaN	Pribosyltran_N domain-containing protein	magnesium ion binding [GO:0000287];ribose phosphate diphosphokinase activity [GO:0004749]	nucleotide biosynthetic process [GO:0009165]	ORF35527	Arion vulgaris	164	2	18.7	24.695	Cnem064624-RA;gi|1066775531;A0A0B6YUN3
NaN	NaN	NaN	NaN	NaN	27.2134	Profilin	actin binding [GO:0003779]		106074238	Biomphalaria glabrata (Bloodfluke planorb) (Freshwater snail)	135	2	11.9	14.534	gi|908476539;A0A2C9KRL8
NaN	NaN	NaN	NaN	NaN	27.2394	Proteasomal ubiquitin receptor adrm1;Uncharacterized protein			106058844	Biomphalaria glabrata (Bloodfluke planorb) (Freshwater snail)	158;315	3	20.3	16.248	W5VJI5;gi|577029959;gi|908401745;A0A2C9JHD7
NaN	NaN	NaN	NaN	26.0243	NaN	Proteasome endopeptidase complex		proteasome-mediated ubiquitin-dependent protein catabolic process [GO:0043161]	106079355	Biomphalaria glabrata (Bloodfluke planorb) (Freshwater snail)	461	3	9.5	50.399	gi|908492767;A0A2C9K7R3
26.3497	NaN	NaN	NaN	NaN	NaN	Proteasome endopeptidase complex (EC 3.4.25.1);Proteasome subunit beta	threonine-type endopeptidase activity [GO:0004298]	proteolysis involved in protein catabolic process [GO:0051603]	C0Q70_02315;ORF84634	Arion vulgaris;Pomacea canaliculata (Golden apple snail)	230;232	5	25.2	25.728	Cnem126354-RA;Cnem104159-RA;gi|2039815164;gi|2039815669;gi|1397661333;gi|1383761977;A0A2T7PPM0;gi|1066748057;A0A0B6ZXC6
27.2594	26.953	NaN	NaN	NaN	NaN	Proteasome subunit alpha type		proteasome-mediated ubiquitin-dependent protein catabolic process [GO:0043161]	C0Q70_15019;ORF167787	Arion vulgaris;Pomacea canaliculata (Golden apple snail)	241;250	10	45.2	26.607	Cnem041759-RA;gi|1066716137;A0A0B7B7P1;gi|2039804925;gi|1397718297;gi|1383751131;A0A2T7NTR5
NaN	NaN	NaN	NaN	26.822	NaN	Proteasome subunit alpha type		ubiquitin-dependent protein catabolic process [GO:0006511]	106073199	Biomphalaria glabrata (Bloodfluke planorb) (Freshwater snail)	254	6	24.8	28.011	gi|908472815;gi|908472812;A0A2C9JYL4;gi|1397715746;gi|2188967744;gi|2188967742
26.9313	26.6568	24.7123	NaN	NaN	NaN	Proteasome subunit alpha type		ubiquitin-dependent protein catabolic process [GO:0006511]	C0Q70_02842	Pomacea canaliculata (Golden apple snail)	235	8	34	25.894	gi|2039814317;gi|1397658668;gi|1383762495;A0A2T7PR20
NaN	25.2935	NaN	NaN	NaN	NaN	Proteasome subunit alpha type		ubiquitin-dependent protein catabolic process [GO:0006511]	ORF59610	Arion vulgaris	281	8	27.7	31.014	gi|2039824755;gi|1066760667;A0A0B6ZDX9
26.0191	26.7713	NaN	NaN	24.9641	NaN	Proteasome subunit alpha type		ubiquitin-dependent protein catabolic process [GO:0006511]	106078088;C0Q70_13617;ORF49855	Arion vulgaris;Biomphalaria glabrata (Bloodfluke planorb) (Freshwater snail);Pomacea canaliculata (Golden apple snail)	233;246	7	22	27.245	gi|2039827465;gi|908487910;gi|2188978881;gi|1066766169;A0A2C9K1M7;A0A0B6Z7I4;gi|1383752549;A0A2T7NXR3;gi|1397715066;Cnem066233-RA
NaN	NaN	NaN	NaN	26.0141	24.4885	Proteasome subunit alpha type;Proteasome subunit alpha type-1		protein transport [GO:0015031];ubiquitin-dependent protein catabolic process [GO:0006511]	106064573;C0Q70_11083	Biomphalaria glabrata (Bloodfluke planorb) (Freshwater snail);Pomacea canaliculata (Golden apple snail)	278;963	9	51.4	30.594	gi|908439517;A0A2C9JR98;gi|2188998175;gi|1397695010;gi|1383755099;A0A2T7P4Y9
26.482	NaN	NaN	NaN	25.9288	NaN	Proteasome subunit alpha type;Proteasome subunit beta		proteolysis involved in protein catabolic process [GO:0051603];ubiquitin-dependent protein catabolic process [GO:0006511]	106053918;ORF9924	Arion vulgaris;Biomphalaria glabrata (Bloodfluke planorb) (Freshwater snail)	242;268	5	25.9	26.912	Cnem073102-RA;gi|2039823459;gi|1066793699;A0A0B6Y2Q3;gi|908509180;A0A2C9K736;gi|2188991623
27.1284	25.884	NaN	NaN	NaN	NaN	Proteasome subunit beta	threonine-type endopeptidase activity [GO:0004298]	proteasome-mediated ubiquitin-dependent protein catabolic process [GO:0043161]	106067989;C0Q70_18638;ORF191827	Arion vulgaris;Biomphalaria glabrata (Bloodfluke planorb) (Freshwater snail);Pomacea canaliculata (Golden apple snail)	237;274;286	5	14.7	30.536	Cnem104489-RA;gi|2039818505;gi|1066707825;A0A0B7BJE7;gi|908452420;A0A2C9JTT3;gi|1397736196;gi|1383747071;A0A2T7NH69
25.4444	25.7267	NaN	NaN	NaN	NaN	Proteasome subunit beta		proteasomal protein catabolic process [GO:0010498]	ORF6936	Arion vulgaris	238	5	26.3	32.814	Cnem120482-RA;gi|2039829978;gi|1066795493;A0A0B6XZ93
NaN	24.4877	NaN	NaN	NaN	NaN	Proteasome subunit beta		proteasome-mediated ubiquitin-dependent protein catabolic process [GO:0043161]	106073694;C0Q70_10145;ORF63074	Arion vulgaris;Biomphalaria glabrata (Bloodfluke planorb) (Freshwater snail);Pomacea canaliculata (Golden apple snail)	205	3	20.1	21.406	Cnem067909-RA;Cnem013487-RA;Cnem035629-RA;gi|908474680;gi|2039821755;gi|1066758835;A0A2C9JZ57;A0A0B6ZG89;gi|1397693897;gi|1383757479;A0A2T7PBT1;gi|2188997735
NaN	NaN	NaN	NaN	NaN	26.5927	Protein disulfide-isomerase (EC 5.3.4.1)	protein disulfide isomerase activity [GO:0003756]		106068558	Biomphalaria glabrata (Bloodfluke planorb) (Freshwater snail)	495	10	22.6	55.6	gi|908454667;A0A2C9L2Z0
NaN	NaN	26.2539	26.103	NaN	NaN	Protein disulfide-isomerase (EC 5.3.4.1)	protein disulfide isomerase activity [GO:0003756]		C0Q70_20204	Pomacea canaliculata (Golden apple snail)	495	4	10.1	55.686	A0A2T7NEV5;gi|1383746300;gi|1397741377
NaN	NaN	27.1947	26.9175	NaN	NaN	Protein disulfide-isomerase (EC 5.3.4.1)	protein disulfide isomerase activity [GO:0003756]		C0Q70_00904	Pomacea canaliculata (Golden apple snail)	504	4	5.4	54.084	gi|1397651947;gi|1397651945;gi|1383764919;A0A2T7PXY4
NaN	24.716	NaN	NaN	NaN	NaN	Protein disulfide-isomerase (EC 5.3.4.1)	protein disulfide isomerase activity [GO:0003756]		ORF160451	Arion vulgaris	632	6	10.5	71.263	Cnem058592-RA;Cnem044953-RA;gi|2188993160;gi|2039814532;gi|1066718701;A0A0B7B682
23.067	27.8448	NaN	NaN	NaN	NaN	Protein disulfide-isomerase (EC 5.3.4.1)	protein disulfide isomerase activity [GO:0003756]		ORF135234	Arion vulgaris	390	7	27.7	48.167	Cnem067272-RA;gi|1066727737;A0A0B7AR86
28.1146	28.4433	NaN	NaN	NaN	NaN	Protein disulfide-isomerase (EC 5.3.4.1)	protein disulfide isomerase activity [GO:0003756]		ORF142815	Arion vulgaris	511	41	74.7	55.538	Cnem123179-RA;gi|2039819546;gi|1066724995;A0A0B7AUJ0;gi|2188976028;gi|2039814242
NaN	NaN	25.7284	NaN	NaN	NaN	Protein disulfide-isomerase (EC 5.3.4.1);Thioredoxin domain-containing protein	protein disulfide isomerase activity [GO:0003756]		ORF156304;ORF156308	Arion vulgaris	498;74	5	10.2	55.759	gi|1066720119;A0A0B7B3P8;gi|1066720121;A0A0B7B478
NaN	NaN	NaN	NaN	NaN	25.799	Protein lin-7 homolog;Uncharacterized protein	L27 domain binding [GO:0097016]	exocytosis [GO:0006887];neurotransmitter secretion [GO:0007269];protein transport [GO:0015031]	106074573;C0Q70_05396;ORF7469	Arion vulgaris;Biomphalaria glabrata (Bloodfluke planorb) (Freshwater snail);Pomacea canaliculata (Golden apple snail)	180;198	4	27.8	21.715	gi|908477668;A0A2C9JZV9;gi|2188992482;gi|2188992479;gi|1066795223;A0A0B6XZM9;gi|1383760750;A0A2T7PL24;gi|1397667643;gi|1397667640;gi|1397667638;gi|1397667635;gi|1397667633;gi|1397667630
NaN	NaN	NaN	NaN	26.8924	NaN	Purine-nucleoside phosphorylase (EC 2.4.2.1) (Inosine-guanosine phosphorylase)	purine-nucleoside phosphorylase activity [GO:0004731]	nucleoside metabolic process [GO:0009116]	106057906	Biomphalaria glabrata (Bloodfluke planorb) (Freshwater snail)	185	2	27	20.072	gi|908418776;A0A2C9JKL6
NaN	NaN	NaN	NaN	24.8635	25.0458	PX domain-containing protein	phosphatidylinositol binding [GO:0035091]	intracellular protein transport [GO:0006886];retrograde transport, endosome to Golgi [GO:0042147]	106073477	Biomphalaria glabrata (Bloodfluke planorb) (Freshwater snail)	516;522	4	9.9	58.156	gi|908405683;A0A2C9JJY1;gi|908405681;A0A2C9JJY2;gi|2188993529
27.9123	26.1091	NaN	NaN	NaN	NaN	Pyrroline-5-carboxylate reductase (EC 1.5.1.2)	pyrroline-5-carboxylate reductase activity [GO:0004735]	L-proline biosynthetic process [GO:0055129]	106075002;ORF95231	Arion vulgaris;Biomphalaria glabrata (Bloodfluke planorb) (Freshwater snail)	231;287	7	50.7	14.009	Cnem079778-RA;gi|908479209;A0A2C9K0D8;gi|2188981247;gi|1066743203;A0A0B7A359;gi|2039806845;gi|2188981254
NaN	25.3114	NaN	NaN	NaN	NaN	Pyruvate dehydrogenase E1 component subunit alpha (EC 1.2.4.1)	pyruvate dehydrogenase (acetyl-transferring) activity [GO:0004739]	acetyl-CoA biosynthetic process from pyruvate [GO:0006086]	ORF55061	Arion vulgaris	387	3	18.6	28.908	Cnem016683-RA;gi|1066763043;A0A0B6ZA53;gi|2039827374
26.6375	27.5245	NaN	NaN	NaN	NaN	Pyruvate kinase (EC 2.7.1.40)	ATP binding [GO:0005524];kinase activity [GO:0016301];magnesium ion binding [GO:0000287];potassium ion binding [GO:0030955];pyruvate kinase activity [GO:0004743]		106069831;C0Q70_03126;ORF119755 ORF119823;ORF119800 ORF119777;ORF119812 ORF119787;ORF119835 ORF119765	Arion vulgaris;Biomphalaria glabrata (Bloodfluke planorb) (Freshwater snail);Pomacea canaliculata (Golden apple snail)	580;598;603;612;616;620;625;629;631;633;642;647;656;663;672	18	31.5	71.733	Cnem135247-RA;gi|2039814652;A0A0B7AHD9;gi|1066733473;gi|1066733475;gi|1066733471;gi|1066733483;gi|1066733481;A0A0B7AHY2;gi|1066733477;A0A0B7AJY6;gi|1066733485;gi|1066733479;A0A0B7AHD5;A0A2C9JVI8;A0A2C9JVJ3;gi|908459906;A0A2C9JVI0;gi|908459876;A0A2C9JVI1;gi|908459878;A0A2C9JVH7;gi|908459883;gi|908459887;gi|908459903;gi|908459891;gi|908459894;A0A2C9JVI2;A0A2C9JVI6;gi|908459896;A0A2C9JVI5;gi|9084598…
24.9341	26.9346	NaN	NaN	NaN	NaN	Rab GDP dissociation inhibitor	GTPase activator activity [GO:0005096];Rab GDP-dissociation inhibitor activity [GO:0005093]	protein transport [GO:0015031];small GTPase mediated signal transduction [GO:0007264]	106074773	Biomphalaria glabrata (Bloodfluke planorb) (Freshwater snail)	442	11	36.4	49.524	Cnem113635-RA;gi|2039813510;gi|908478384;A0A2C9K040
24.9759	26.992	NaN	NaN	NaN	NaN	Rab GDP dissociation inhibitor	GTPase activator activity [GO:0005096];Rab GDP-dissociation inhibitor activity [GO:0005093]	protein transport [GO:0015031];small GTPase mediated signal transduction [GO:0007264]	C0Q70_15319;ORF150463;ORF58035	Arion vulgaris;Pomacea canaliculata (Golden apple snail)	163;441;442	13	42.4	49.192	Cnem138920-RA;gi|2039814814;gi|1066722289;A0A0B7B0J9;gi|1066761383;A0A0B6ZCG8;gi|1383751428;A0A2T7NUJ2;gi|1397721142
NaN	NaN	NaN	NaN	NaN	25.0674	Receptor expression-enhancing protein			106054297	Biomphalaria glabrata (Bloodfluke planorb) (Freshwater snail)	192;209	2	7.3	22.514	gi|908409088;A0A2C9JDF9;gi|908409086;A0A2C9JDG0
28.0211	NaN	NaN	NaN	NaN	NaN	Regucalcin (EC 3.1.1.17) (Gluconolactonase)	calcium ion binding [GO:0005509];enzyme regulator activity [GO:0030234];gluconolactonase activity [GO:0004341]		ORF125675 ORF125659 ORF125666 ORF125672	Arion vulgaris	300	4	6	32.682	gi|1066731223;gi|1066731221;gi|1066731217;gi|1066731215;A0A0B7AKI1
27.5185	27.1751	NaN	NaN	NaN	NaN	Regucalcin (EC 3.1.1.17) (Gluconolactonase)	calcium ion binding [GO:0005509];enzyme regulator activity [GO:0030234];gluconolactonase activity [GO:0004341]		ORF68222 ORF68220	Arion vulgaris	303	12	28.4	65.055	Cnem065230-RA;gi|1066756125;gi|1066756123;A0A0B6ZJX7
25.3853	26.3048	NaN	NaN	NaN	NaN	Ribos_L4_asso_C domain-containing protein	structural constituent of ribosome [GO:0003735]	translation [GO:0006412]	C0Q70_20562;ORF59726	Arion vulgaris;Pomacea canaliculata (Golden apple snail)	403;405	2	6.7	44.279	gi|2039805003;gi|2188997885;gi|1397740621;gi|1383746655;A0A2T7NFX5;gi|1066760605;A0A0B6ZDP7
NaN	26.1199	NaN	NaN	NaN	NaN	Ribosomal protein;Uncharacterized protein	RNA binding [GO:0003723];structural constituent of ribosome [GO:0003735]	translation [GO:0006412]	106073423;ORF50159;ORF50162;ORF50166	Arion vulgaris;Biomphalaria glabrata (Bloodfluke planorb) (Freshwater snail)	155;217;225;62	5	21	27.188	Cnem103571-RA;gi|1066766017;A0A0B6Z6I5;gi|1066766013;A0A0B6Z5S9;gi|2188976539;Cnem085280-RA;Cnem066391-RA;gi|2039811094;gi|908473643;A0A2C9JYV6;gi|2039830994;gi|2039812930;gi|1066766015;A0A0B6Z647
NaN	24.6629	NaN	NaN	NaN	NaN	Ribosomal_L18e/L15P domain-containing protein	structural constituent of ribosome [GO:0003735]	translation [GO:0006412]	106058027;ORF17075;ORF17077	Arion vulgaris;Biomphalaria glabrata (Bloodfluke planorb) (Freshwater snail)	136;188;190;191	3	25.1	21.472	gi|2039808584;Cnem077980-RA;gi|1066788919;A0A0B6Y9L5;gi|1066788921;A0A0B6YAN7;gi|908401559;A0A2C9JFS9;gi|908401557;gi|2188978157;A0A2C9JFU0;gi|2039816856;gi|2039816849
NaN	24.4016	NaN	NaN	NaN	NaN	Ribosomal_L23eN domain-containing protein;Uncharacterized protein	structural constituent of ribosome [GO:0003735]	translation [GO:0006412]	106067121;106075725;C0Q70_08359;ORF34937;ORF34939	Arion vulgaris;Biomphalaria glabrata (Bloodfluke planorb) (Freshwater snail);Pomacea canaliculata (Golden apple snail)	110;160;172;199;211	3	16.6	23.049	A0A0B6YRY4;gi|2039811743;gi|1066775903;gi|2039825027;A0A0B6YS38;gi|2039827519;gi|1066775905;gi|2039824946;gi|2188988197;gi|1397678041;gi|2039800248;A0A2T7PHL9;gi|1383759524;gi|1397678043;A0A2C9LJ84;gi|908449204;A0A2C9JT50;gi|908481278
23.612	25.1625	NaN	NaN	NaN	NaN	Ribosomal_S7 domain-containing protein	RNA binding [GO:0003723];structural constituent of ribosome [GO:0003735]	translation [GO:0006412]	106066105;C0Q70_17981;ORF7133;ORF7301	Arion vulgaris;Biomphalaria glabrata (Bloodfluke planorb) (Freshwater snail);Pomacea canaliculata (Golden apple snail)	169;196;209;214	2	19.2	23.643	Cnem001012-RA;gi|1383748767;A0A2T7NLZ0;gi|908445600;A0A2C9M699;gi|1397730735;gi|1066795313;A0A0B6XZI2;gi|2039818467;gi|2039809955;gi|2188991903;gi|1066795385;A0A0B6XZH1
NaN	NaN	NaN	28.4769	NaN	NaN	Ribosome biogenesis protein NOP53		ribosomal large subunit assembly [GO:0000027]	106057007	Biomphalaria glabrata (Bloodfluke planorb) (Freshwater snail)	410	2	2.4	47.499	gi|908416408;A0A2C9LSY0
NaN	NaN	NaN	NaN	25.6272	NaN	Rieske domain-containing protein	2 iron, 2 sulfur cluster binding [GO:0051537];flavin adenine dinucleotide binding [GO:0050660];metal ion binding [GO:0046872];oxidoreductase activity [GO:0016491]		106075254	Biomphalaria glabrata (Bloodfluke planorb) (Freshwater snail)	528;586;587	3	8.1	57.755	gi|908480013;A0A2C9JBT5;gi|908480011;A0A2C9JBS7;gi|908480009;gi|908480006;gi|908480003;A0A2C9JBS5;A0A182YU06
27.4793	31.3482	30.9011	30.5213	NaN	27.7669	RNA helicase (EC 3.6.4.13);Uncharacterized protein	ATP binding [GO:0005524];helicase activity [GO:0004386];hydrolase activity [GO:0016787];nucleic acid binding [GO:0003676];RNA helicase activity [GO:0003724];translation initiation factor activity [GO:0003743]					14	25.3	41.905	gi|2188986867;gi|2188986873
NaN	24.2152	NaN	NaN	NaN	NaN	RRM domain-containing protein;Uncharacterized protein	RNA binding [GO:0003723]	mRNA processing [GO:0006397];RNA splicing [GO:0008380]	106062456;ORF135935;ORF135954;ORF135959;ORF90559;ORF90565	Arion vulgaris;Biomphalaria glabrata (Bloodfluke planorb) (Freshwater snail)	147;495;506;509;515;534	3	8.1	62.837	Cnem063540-RA;gi|1066727501;A0A0B7ATI7;gi|1066727491;A0A0B7ATJ1;gi|2039813895;gi|1066727493;A0A0B7AQC5;gi|908402760;A0A2C9JHX8;gi|1066745317;A0A0B7A156;gi|2188972707;gi|1066745321;A0A0B7A2X2
NaN	26.4081	NaN	NaN	NaN	NaN	RRM domain-containing protein;Uncharacterized protein	RNA binding [GO:0003723]	mRNA processing [GO:0006397];RNA splicing [GO:0008380]	106069676;ORF127951;ORF127957;ORF71157;ORF71165	Arion vulgaris;Biomphalaria glabrata (Bloodfluke planorb) (Freshwater snail)	254;365;411;423;425;426;469;471	7	18.1	48.872	Cnem077796-RA;gi|2039819187;A0A0B7AL59;gi|1066730393;A0A0B7ALN4;gi|1066730395;A0A0B6ZPN7;A0A2C9JVD9;gi|908459254;A0A2C9JVD1;gi|1066754593;A0A2C9JVD8;A0A0B6ZM06;gi|1066754591;gi|908459257;gi|908459261;A0A2C9JVD5;gi|908459250
NaN	NaN	NaN	NaN	NaN	25.0614	RRM domain-containing protein;Uncharacterized protein	RNA binding [GO:0003723]		ORF92304;ORF92307;ORF92309	Arion vulgaris	115;305;326	5	15.7	33.523	gi|1066744481;A0A0B7A426;gi|1066744485;A0A0B7A1M8;gi|1066744483;A0A0B7A1C1
24.9457	24.8962	NaN	NaN	NaN	NaN	S-(hydroxymethyl)glutathione dehydrogenase (EC 1.1.1.284)	alcohol dehydrogenase (NAD+) activity [GO:0004022];S-(hydroxymethyl)glutathione dehydrogenase NAD activity [GO:0106322];S-(hydroxymethyl)glutathione dehydrogenase NADP activity [GO:0106321];zinc ion binding [GO:0008270]	ethanol oxidation [GO:0006069]	106073730	Biomphalaria glabrata (Bloodfluke planorb) (Freshwater snail)	379	2	9.2	40.507	gi|908474788;A0A2C9JZ50
28.9723	29.6884	NaN	NaN	NaN	NaN	S-(hydroxymethyl)glutathione dehydrogenase (EC 1.1.1.284)	alcohol dehydrogenase (NAD+) activity [GO:0004022];S-(hydroxymethyl)glutathione dehydrogenase NAD activity [GO:0106322];S-(hydroxymethyl)glutathione dehydrogenase NADP activity [GO:0106321];zinc ion binding [GO:0008270]	ethanol oxidation [GO:0006069]	ORF73582	Arion vulgaris	404	14	9.4	162.26	Cnem146815-RA;gi|1066753351;A0A0B6ZRC9
29.1084	28.3429	NaN	NaN	NaN	NaN	S-(hydroxymethyl)glutathione dehydrogenase (EC 1.1.1.284)	alcohol dehydrogenase (NAD+) activity [GO:0004022];S-(hydroxymethyl)glutathione dehydrogenase NAD activity [GO:0106322];S-(hydroxymethyl)glutathione dehydrogenase NADP activity [GO:0106321];zinc ion binding [GO:0008270]	ethanol oxidation [GO:0006069]	C0Q70_00200	Pomacea canaliculata (Golden apple snail)	379	10	22.7	40.789	gi|2039823526;gi|1397649732;gi|1383764231;A0A2T7PVZ5;gi|2188985856
NaN	26.6489	NaN	NaN	NaN	NaN	S-adenosylmethionine synthase (EC 2.5.1.6)	ATP binding [GO:0005524];metal ion binding [GO:0046872];methionine adenosyltransferase activity [GO:0004478]	one-carbon metabolic process [GO:0006730];S-adenosylmethionine biosynthetic process [GO:0006556]	ORF103298	Arion vulgaris	410	10	32.8	49.697	Cnem093714-RA;gi|2039812216;Cnem093717-RA;gi|1066739603;A0A0B7A863;gi|2188975374
NaN	24.1951	NaN	NaN	NaN	NaN	SCP2 domain-containing protein;Uncharacterized protein			106068960;ORF162030;ORF162034	Arion vulgaris;Biomphalaria glabrata (Bloodfluke planorb) (Freshwater snail)	368;394;414	3	10.6	39.712	gi|1066718147;A0A0B7B4W7;gi|1066718145;A0A0B7B4E2;Cnem133066-RA;gi|2039828683;gi|908456384;A0A2C9M9L0;gi|2188973461
NaN	NaN	NaN	NaN	NaN	25.6387	Septin;Septin-7	GTP binding [GO:0005525]		106059698;C0Q70_19266;ORF115967;ORF115971;ORF115980	Arion vulgaris;Biomphalaria glabrata (Bloodfluke planorb) (Freshwater snail);Pomacea canaliculata (Golden apple snail)	431;474;479;483;489;490;491;493;495;500;609	3	4.9	68.945	A0A0B7AI06;gi|1066734881;gi|2039799302;Cnem043730-RA;gi|1066734887;A0A0B7AFY0;gi|2188962139;gi|1066734885;A0A0B7AFJ9;gi|2039817189;gi|1397734987;gi|908422899;gi|1397734991;gi|1397734999;gi|1397734997;gi|1397734995;gi|1397734993;gi|1397734989;gi|908422897;gi|908422911;A0A2C9JM55;gi|908422895;A0A2C9JM49;gi|1397734983;gi|1397734981;A0A2C9JM43;Cnem029312-RA;gi|1397734979;gi|1397735009;gi|908422903;gi…
26.1564	NaN	NaN	NaN	NaN	NaN	Serine hydroxymethyltransferase (EC 2.1.2.1)	glycine hydroxymethyltransferase activity [GO:0004372];pyridoxal phosphate binding [GO:0030170]	glycine biosynthetic process from serine [GO:0019264];tetrahydrofolate interconversion [GO:0035999]	106056247;ORF180561	Arion vulgaris;Biomphalaria glabrata (Bloodfluke planorb) (Freshwater snail)	464;465	8	28.5	51.113	Cnem059390-RA;gi|2039821415;gi|908414301;gi|908414299;A0A2C9JGV2;gi|2188967545;gi|2188967544;gi|1066711893;A0A0B7BCI7
NaN	23.7177	NaN	NaN	NaN	NaN	Serine/threonine-protein phosphatase (EC 3.1.3.16)	calmodulin binding [GO:0005516];calmodulin-dependent protein phosphatase activity [GO:0033192];myosin phosphatase activity [GO:0017018]	calcineurin-mediated signaling [GO:0097720]	C0Q70_02011	Pomacea canaliculata (Golden apple snail)	460	3	13.3	52.322	gi|1383766008;A0A2T7Q133;gi|1397655644;gi|1397655642;gi|1397655640
25.5324	25.3942	NaN	NaN	NaN	NaN	Serine/threonine-protein phosphatase (EC 3.1.3.16)	myosin phosphatase activity [GO:0017018]		106058733;C0Q70_00460;ORF141770	Arion vulgaris;Biomphalaria glabrata (Bloodfluke planorb) (Freshwater snail);Pomacea canaliculata (Golden apple snail)	244;312;316	4	18.9	35.75	gi|2039800138;gi|1066725407;A0A0B7AUG7;Cnem052503-RA;gi|908401723;A0A182Z0T6;gi|1397648709;gi|1397648707;gi|1383764485;A0A2T7PWT6;Cnem142736-RA
NaN	NaN	NaN	NaN	27.1397	25.9294	Serine--tRNA ligase (EC 6.1.1.11) (Seryl-tRNA synthetase)	ATP binding [GO:0005524];serine-tRNA ligase activity [GO:0004828]	seryl-tRNA aminoacylation [GO:0006434]	106054174	Biomphalaria glabrata (Bloodfluke planorb) (Freshwater snail)	486	5	14.2	55.252	gi|908408757;A0A2C9JCT8
25.1719	24.5216	NaN	NaN	NaN	NaN	Serine--tRNA ligase (EC 6.1.1.11) (Seryl-tRNA synthetase)	ATP binding [GO:0005524];serine-tRNA ligase activity [GO:0004828]	seryl-tRNA aminoacylation [GO:0006434]	ORF127665;ORF127677	Arion vulgaris	361;500	4	11.6	57.385	gi|2039814400;gi|1066730483;A0A0B7AL15;gi|1066730479;A0A0B7AP07;gi|2039806653
24.8592	24.0593	NaN	NaN	NaN	NaN	S-formylglutathione hydrolase (EC 3.1.2.12)	carboxylic ester hydrolase activity [GO:0052689];S-formylglutathione hydrolase activity [GO:0018738]	formaldehyde catabolic process [GO:0046294]	ORF131089 ORF131080	Arion vulgaris	286	2	11.8	32.711	gi|2039806178;gi|1066729223;gi|1066729217;A0A0B7AP52
25.6678	24.8161	NaN	NaN	NaN	NaN	SGNH_hydro domain-containing protein			ORF84607	Arion vulgaris	282	3	12.2	33.962	Cnem144658-RA;gi|2039808875;gi|1066748067;A0A0B6ZXC2
NaN	NaN	NaN	NaN	NaN	26.7894	SGTA_dimer domain-containing protein			106064983	Biomphalaria glabrata (Bloodfluke planorb) (Freshwater snail)	323;333	2	10.2	35.983	gi|908441191;A0A2C9KNQ8;gi|908441189;A0A2C9KNQ3;gi|2188988490
NaN	24.6723	NaN	NaN	NaN	NaN	SH3 domain-containing protein		intermediate filament cytoskeleton organization [GO:0045104]	106055591;C0Q70_21410;ORF129271	Arion vulgaris;Biomphalaria glabrata (Bloodfluke planorb) (Freshwater snail);Pomacea canaliculata (Golden apple snail)	776;794;795;825;828;905	7	8.5	88.694	gi|2039823415;A0A2C9JFC4;gi|908412443;gi|908412437;gi|908412439;A0A2C9JFD3;gi|908412441;A0A2C9JFD6;gi|908412445;A0A2C9JFE4;gi|1397744473;gi|1397744467;A0A2T7NCF3;gi|1397744465;gi|1397744471;gi|1397744469;A0A0B7AQ49;gi|1397744459;gi|1397744463;gi|1397744461;gi|1066729891;gi|2039816148;gi|1383745438
NaN	25.2531	NaN	NaN	NaN	NaN	SH3 domain-containing protein			ORF143790;ORF143802;ORF143816	Arion vulgaris	1034;1419;718	19	15.1	164.53	gi|1066724629;A0A0B7AX67;gi|1066724635;A0A0B7AUX3;gi|1066724633;A0A0B7AUC2
24.9169	26.8763	NaN	26.5603	25.6376	28.8268	SH3 domain-containing protein;Uncharacterized protein	actin binding [GO:0003779];calcium ion binding [GO:0005509];calmodulin binding [GO:0005516]	actin filament capping [GO:0051693]	106073756;ORF191428;ORF191457;ORF191481 ORF191445;ORF191512	Arion vulgaris;Biomphalaria glabrata (Bloodfluke planorb) (Freshwater snail)	1092;2414;2420;2422;2428;2440;2446;2448;2454;269;297;324	41	20.9	283.82	A0A2C9JZ61;gi|908474876;gi|908474862;A0A2C9JZ58;gi|908474865;A0A2C9JZ60;gi|908474868;A0A2C9JZ54;gi|908474881;A0A2C9JZ63;gi|908474871;A0A2C9JZ72;gi|908474873;A0A2C9JZ55;gi|908474879;A0A2C9JZ77;gi|2188959963;gi|2188971714;A0A0B7BKZ1;gi|1066707939;gi|1066707949;gi|1066707945;A0A0B7BJ98;gi|1066707955;A0A0B7BLM7;gi|1066707931;A0A0B7BJA0
NaN	NaN	NaN	NaN	24.5553	NaN	SHNi-TPR domain-containing protein			106064354	Biomphalaria glabrata (Bloodfluke planorb) (Freshwater snail)	507;687	3	5.9	55.879	gi|908438571;A0A2C9KHV0;gi|908438569;A0A2C9KHU1
NaN	NaN	26.9992	26.2886	NaN	NaN	SHSP domain-containing protein			ORF117656;ORF132837	Arion vulgaris	169	5	23.7	19.7	gi|1066734315;A0A0B7AGA3;gi|1066728625;A0A0B7AP93;Cnem035057-RA;gi|2039799573
NaN	NaN	NaN	NaN	26.6531	28.8041	Sialic acid binding lectin	carbohydrate binding [GO:0030246]			Biomphalaria glabrata (Bloodfluke planorb) (Freshwater snail)	126;151;67;98	9	61.3	16.049	gi|908478426;O77003;gi|47115533;gi|3253145;Q6EJE4;gi|35164067;Q6EJE2;gi|35164092;Q6EJE3;gi|35164083
25.05	NaN	NaN	NaN	NaN	NaN	Small nuclear ribonucleoprotein Sm D1 (snRNP core protein D1)		spliceosomal snRNP assembly [GO:0000387]	106078370;ORF81673	Arion vulgaris;Biomphalaria glabrata (Bloodfluke planorb) (Freshwater snail)	135;137	3	35.5	14.666	Cnem001383-RA;gi|2188988751;gi|2039814922;gi|2039805363;Cnem129525-RA;gi|1066749425;A0A0B6ZUJ5;Cnem085684-RA;gi|908488949;A0A2C9K1X5
25.5782	24.7471	NaN	NaN	NaN	NaN	Small nuclear ribonucleoprotein Sm D2 (Sm-D2) (snRNP core protein D2)		mRNA processing [GO:0006397];RNA splicing [GO:0008380]	106057678;C0Q70_14455;ORF16997	Arion vulgaris;Biomphalaria glabrata (Bloodfluke planorb) (Freshwater snail);Pomacea canaliculata (Golden apple snail)	115;118	4	25.9	12.394	gi|2188982231;Cnem063878-RA;gi|1383753375;A0A2T7P031;gi|908418252;gi|1066788979;A0A2C9JKC7;A0A0B6Y9I8;gi|1397713190;gi|2039815441
26.7564	26.6038	NaN	NaN	NaN	NaN	Small ubiquitin-related modifier (SUMO)			ORF52413;ORF68425	Arion vulgaris	83;97	3	34.9	9.4054	gi|1066764665;A0A0B6Z7Z3;gi|2039799418;gi|1066756021;A0A0B6ZMQ7;Cnem105947-RA;gi|2188967935;Cnem114595-RA;Cnem054901-RA;Cnem146056-RA
25.2964	26.4539	NaN	NaN	NaN	NaN	S-methyl-5'-thioadenosine phosphorylase (EC 2.4.2.28) (5'-methylthioadenosine phosphorylase) (MTA phosphorylase) (MTAP) (MTAPase)	S-methyl-5-thioadenosine phosphorylase activity [GO:0017061]	L-methionine salvage from methylthioadenosine [GO:0019509];purine ribonucleoside salvage [GO:0006166]	ORF62948	Arion vulgaris	274	3	10.2	30.608	gi|2039823301;gi|1066758895;A0A0B6ZG69
NaN	NaN	NaN	NaN	NaN	26.2565	Smoothelin domain-containing protein			106065850	Biomphalaria glabrata (Bloodfluke planorb) (Freshwater snail)	87	2	12.6	10.697	gi|908444640;A0A2C9KIC1;gi|2188976773;gi|2039820791
25.2721	27.4977	NaN	NaN	NaN	NaN	Sorbitol dehydrogenase (Polyol dehydrogenase)	oxidoreductase activity, acting on the CH-OH group of donors, NAD or NADP as acceptor [GO:0016616];zinc ion binding [GO:0008270]		C0Q70_11780	Pomacea canaliculata (Golden apple snail)	350	17	47.7	39.44	Cnem006229-RA;gi|2039814210;gi|1397696059;gi|1383755787;A0A2T7P710
24.0246	26.253	NaN	NaN	NaN	NaN	Spectrin beta chain	actin binding [GO:0003779];phospholipid binding [GO:0005543];structural constituent of cytoskeleton [GO:0005200]	actin filament capping [GO:0051693]	106057237	Biomphalaria glabrata (Bloodfluke planorb) (Freshwater snail)	2435	17	8.9	282.73	A0A2C9JK24;gi|908417049;gi|2188961425
NaN	25.0113	NaN	NaN	NaN	NaN	Staphylococcal nuclease domain-containing protein (EC 3.1.31.1)	endoribonuclease activity [GO:0004521]	gene silencing by RNA [GO:0031047]	ORF82221 ORF82213	Arion vulgaris	899	3	5.8	100.04	gi|1066749169;gi|1066749167;A0A0B6ZVN1
25.6619	25.8445	NaN	NaN	NaN	NaN	Sterol carrier protein 2 (EC 2.3.1.155) (EC 2.3.1.16) (EC 2.3.1.176) (Acetyl-CoA C-myristoyltransferase) (Non-specific lipid-transfer protein) (Propanoyl-CoA C-acyltransferase) (SCP-2/3-oxoacyl-CoA thiolase) (SCP-2/thiolase) (SCP-chi) (Sterol carrier protein X)	acetyl-CoA C-acyltransferase activity [GO:0003988];acetyl-CoA C-myristoyltransferase activity [GO:0050633];lipid binding [GO:0008289];propanoyl-CoA C-acyltransferase activity [GO:0033814];propionyl-CoA C2-trimethyltridecanoyltransferase activity [GO:0050632]	lipid transport [GO:0006869]	106060101;C0Q70_02737;ORF113822	Arion vulgaris;Biomphalaria glabrata (Bloodfluke planorb) (Freshwater snail);Pomacea canaliculata (Golden apple snail)	534;535;578	3	20.9	21.123	Cnem022932-RA;gi|2188972607;gi|1397657868;gi|908423920;A0A2C9K9E0;gi|1383762396;A0A2T7PQS1;gi|2188972619;gi|1066735677;A0A0B7AES8
25.0199	25.152	NaN	NaN	NaN	NaN	Stress-induced-phosphoprotein 1	Hsp70 protein binding [GO:0030544];Hsp90 protein binding [GO:0051879]	protein folding [GO:0006457]	ORF189130 ORF189102	Arion vulgaris	323	4	15.5	43.937	Cnem078664-RA;Cnem062073-RA;Cnem110835-RA;gi|2039805755;gi|1066708745;gi|1066708727;A0A0B7BIA3
NaN	NaN	NaN	NaN	NaN	27.4818	Stress-induced-phosphoprotein 1;Uncharacterized protein	Hsp70 protein binding [GO:0030544];Hsp90 protein binding [GO:0051879]	protein folding [GO:0006457]	106053451;106069256;106078458	Biomphalaria glabrata (Bloodfluke planorb) (Freshwater snail)	156;157;323	4	17	36.682	gi|908489220;A0A2C9K214;gi|908457645;A0A2C9KVW3;gi|908507297;A0A2C9K6Q5;gi|2188987836
24.6285	26.8479	NaN	NaN	NaN	NaN	Succinate--CoA ligase [ADP/GDP-forming] subunit alpha, mitochondrial (EC 6.2.1.4) (EC 6.2.1.5) (Succinyl-CoA synthetase subunit alpha) (SCS-alpha);CoA_binding domain-containing protein	ligase activity [GO:0016874];nucleotide binding [GO:0000166];succinate-CoA ligase (ADP-forming) activity [GO:0004775];succinate-CoA ligase (GDP-forming) activity [GO:0004776]	tricarboxylic acid cycle [GO:0006099]	106073716;C0Q70_08801;ORF168101 ORF168086	Arion vulgaris;Biomphalaria glabrata (Bloodfluke planorb) (Freshwater snail);Pomacea canaliculata (Golden apple snail)	296;327;331	10	31.5	33.506	Cnem022507-RA;gi|2039820607;gi|2188960819;gi|908474748;A0A2C9JZ46;gi|1066716039;gi|1066716035;A0A0B7B7K8;gi|1383756159;A0A2T7P802;gi|1397690952
NaN	24.7021	NaN	NaN	NaN	NaN	Sulfatase domain-containing protein	sulfuric ester hydrolase activity [GO:0008484]		ORF87273	Arion vulgaris	530	2	3.2	59.175	gi|1066746815;A0A0B6ZYD5
NaN	NaN	NaN	NaN	30.65	29.0684	Superoxide dismutase (EC 1.15.1.1)	metal ion binding [GO:0046872];superoxide dismutase activity [GO:0004784]			Biomphalaria glabrata (Bloodfluke planorb) (Freshwater snail)	475	9	16.4	53.615	M4NDE8;gi|910749457;gi|459680543
31.2259	NaN	NaN	NaN	29.4625	27.5375	Superoxide dismutase [Cu-Zn] (EC 1.15.1.1)	metal ion binding [GO:0046872];superoxide dismutase activity [GO:0004784]		106057618;SOD1	Biomphalaria glabrata (Bloodfluke planorb) (Freshwater snail)	155;162	7	66.5	15.72	Q6RBY0;gi|910749433;gi|41020742;gi|41020714;gi|908418056;A0A2C9JBA9;A0A182YTP1;Q1WJB3;gi|89112098
NaN	25.5111	NaN	NaN	NaN	NaN	T-complex protein 1 subunit epsilon (CCT-epsilon)	ATP binding [GO:0005524];ATP hydrolysis activity [GO:0016887];ATP-dependent protein folding chaperone [GO:0140662];unfolded protein binding [GO:0051082]		106066388;C0Q70_02704;ORF82203	Arion vulgaris;Biomphalaria glabrata (Bloodfluke planorb) (Freshwater snail);Pomacea canaliculata (Golden apple snail)	538;541;542	5	18.1	59.787	Cnem110698-RA;Cnem075985-RA;gi|2039810173;gi|1066749173;A0A0B6ZUU6;Cnem165639-RA;gi|1397660539;gi|1383762363;A0A2T7PQN4;gi|2188970980;gi|908446555;A0A2C9JSI6
23.0926	25.5195	NaN	NaN	NaN	NaN	T-complex protein 1 subunit gamma;Uncharacterized protein	ATP binding [GO:0005524];ATP hydrolysis activity [GO:0016887];ATP-dependent protein folding chaperone [GO:0140662];unfolded protein binding [GO:0051082]		106053401;C0Q70_20550;ORF158229;ORF158235	Arion vulgaris;Biomphalaria glabrata (Bloodfluke planorb) (Freshwater snail);Pomacea canaliculata (Golden apple snail)	230;257;552;685	7	12.6	56.13	Cnem102000-RA;gi|1066719443;A0A0B7B1N2;gi|1066719441;A0A0B7B549;gi|1397739565;gi|1383746643;A0A2T7NFX2;gi|908507118;A0A2C9K6T4;gi|2188986243
NaN	NaN	NaN	NaN	NaN	26.4816	TCTP domain-containing protein			106069542	Biomphalaria glabrata (Bloodfluke planorb) (Freshwater snail)	174	2	20.1	19.608	gi|908458762;A0A2C9KQ18
27.1541	NaN	NaN	NaN	NaN	27.7363	TED_complement domain-containing protein;Thioester-containing protein;Thioester-containing protein 4;Uncharacterized protein	endopeptidase inhibitor activity [GO:0004866];serine-type endopeptidase inhibitor activity [GO:0004867]		106058415;106058419;106076154	Biomphalaria glabrata (Bloodfluke planorb) (Freshwater snail)	1376;1462;248;258;480	6	6.2	156.49	gi|2160543101;A0A2C9KNY4;gi|2160543097;gi|2160543095;gi|2160543111;gi|2160543091;gi|2160543107;gi|2160543099;gi|2160543105;gi|2175792532;gi|908419922;gi|2160543089;gi|2160543109;gi|2160543103;gi|1741596152;A0A647AAK2;gi|2160543093;gi|2188987253;gi|2188961622;gi|577029861;W5VR64;gi|908482474;A0A2C9LX63;A0A2C9LDS5;gi|908419932;gi|908419930;gi|908419934;gi|1397670034
25.0353	27.2337	26.9479	26.361	NaN	NaN	TGc domain-containing protein			ORF129093;ORF129125	Arion vulgaris	200;248	15	12	146.9	Cnem003493-RA;gi|2039800845;gi|1066729945;A0A0B7AMH9;gi|1066729935;A0A0B7AMI4
NaN	NaN	NaN	NaN	NaN	28.5436	Thioester-containing protein	serine-type endopeptidase inhibitor activity [GO:0004867]		MnSOD 106068240	Biomphalaria glabrata (Bloodfluke planorb) (Freshwater snail)	223	5	27.4	24.9	Q4L205;gi|910749407;gi|46243653;gi|46243651
NaN	NaN	NaN	26.1878	NaN	NaN	Thioredoxin domain-containing protein	antioxidant activity [GO:0016209];oxidoreductase activity [GO:0016491]		C0Q70_18077	Pomacea canaliculata (Golden apple snail)	153	3	15.5	24.406	gi|1397733847;gi|1383748860;A0A2T7NM76
NaN	NaN	NaN	NaN	NaN	26.6466	Thioredoxin domain-containing protein	thioredoxin peroxidase activity [GO:0008379]		106071777;ORF182098;ORF5940	Arion vulgaris;Biomphalaria glabrata (Bloodfluke planorb) (Freshwater snail)	220;248	3	16.8	24.535	gi|908467461;A0A182YTR2;gi|2188980289;gi|1066795981;A0A0B6Y0F8;gi|1066711349;A0A0B7BG60
NaN	NaN	NaN	26.1779	NaN	NaN	Thioredoxin domain-containing protein						18	29	75.832	gi|2188973557
23.5359	28.1464	NaN	NaN	NaN	NaN	Thioredoxin domain-containing protein;Uncharacterized protein	peroxidase activity [GO:0004601];peroxiredoxin activity [GO:0051920]		106052254;106079119;ORF102154 ORF102145 ORF102148;ORF48457 ORF48467;ORF48462;ORF48472	Arion vulgaris;Biomphalaria glabrata (Bloodfluke planorb) (Freshwater snail)	173;199;236;249;265	13	60.1	22.063	Cnem045665-RA;gi|2039828982;Cnem058104-RA;A0A0B6Z4Q3;gi|1066766975;A0A0B6Z6H1;A0A0B6Z732;gi|1066766977;gi|1066766981;gi|1066766979;gi|1066740117;A0A0B7AAB0;gi|1066740115;gi|1066740109;gi|2039819519;gi|908503127;A0A2C9K5L4;gi|908503130;gi|2188972875;A0A182YTX6;gi|908491995
NaN	24.2217	NaN	NaN	NaN	NaN	Threonine--tRNA ligase (EC 6.1.1.3) (Threonyl-tRNA synthetase)	ATP binding [GO:0005524];threonine-tRNA ligase activity [GO:0004829]	threonyl-tRNA aminoacylation [GO:0006435]	106075152;ORF126419;ORF126425	Arion vulgaris;Biomphalaria glabrata (Bloodfluke planorb) (Freshwater snail)	698;707;709;713	2	3.4	82.311	gi|908406105;A0A2C9JJI7;Cnem016235-RA;gi|2039810820;gi|2188998080;gi|908406107;A0A2C9JJI5;gi|1066730933;A0A0B7AKG4;gi|908406103;gi|1066730935;A0A2C9JJK6;A0A0B7AL01;Cnem070128-RA
26.5422	22.6353	NaN	NaN	NaN	NaN	Tpi-CL19954;Uncharacterized protein			106053477;ORF169404 ORF169396	Arion vulgaris;Biomphalaria glabrata (Bloodfluke planorb) (Freshwater snail);Theba pisana	663;679	4	8.5	75.777	gi|924899577;A0A0M4F9T1;gi|2039824089;gi|908507385;A0A2C9LGY9;gi|1066715579;gi|1066715577;A0A0B7B8E8
NaN	NaN	NaN	NaN	26.1413	NaN	Transaldolase (EC 2.2.1.2)	transaldolase activity [GO:0004801]	carbohydrate metabolic process [GO:0005975];pentose-phosphate shunt [GO:0006098]	106070602	Biomphalaria glabrata (Bloodfluke planorb) (Freshwater snail)	329	3	13.7	36.308	gi|908462800;A0A2C9JWB4;gi|2188998400;gi|2188998435
29.5015	28.3183	29.6448	27.9776	30.2871	30.031	Transgelin			106052455	Biomphalaria glabrata (Bloodfluke planorb) (Freshwater snail)	1068	14	20.3	111.45	gi|908503901;A0A2C9K5U7;gi|2188982193;gi|2188982191;gi|1489086792
NaN	NaN	NaN	NaN	NaN	27.1058	Transgelin			106057538	Biomphalaria glabrata (Bloodfluke planorb) (Freshwater snail)	211	2	10.9	23.961	gi|908417843;A0A2C9K9G8;gi|908417841;gi|908417839;A0A2C9K9G1
NaN	NaN	27.7542	27.7853	NaN	NaN	Transgelin			C0Q70_11406	Pomacea canaliculata (Golden apple snail)	261	2	8.1	21.637	gi|1397695159;gi|1383755415;A0A2T7P5X8
NaN	25.0795	NaN	NaN	NaN	NaN	Transitional endoplasmic reticulum atpase;Vesicle-fusing ATPase (EC 3.6.4.6)	ATP binding [GO:0005524];ATP hydrolysis activity [GO:0016887]		C0Q70_15947	Biomphalaria glabrata (Bloodfluke planorb) (Freshwater snail);Pomacea canaliculata (Golden apple snail)	160;810	15	8.1	243.83	Cnem068009-RA;gi|1397724291;gi|1383749285;A0A2T7NNH3;W5VK50;gi|577029905
26.1496	27.1205	NaN	NaN	NaN	NaN	Transket_pyr domain-containing protein;Uncharacterized protein	catalytic activity [GO:0003824];transferase activity [GO:0016740]		C0Q70_15664;ORF136727;ORF136730 ORF136741;ORF6199	Arion vulgaris;Pomacea canaliculata (Golden apple snail)	216;482;71;93	11	13.3	67.585	gi|2039826642;gi|2188969087;gi|2188969089;gi|1383751761;A0A2T7NVJ3;gi|1489086840;gi|1397719270;gi|1066795861;A0A0B6Y0K7;gi|1066727179;A0A0B7ATQ9;gi|1066727177;gi|1066727169;A0A0B7AS20
NaN	25.2931	NaN	NaN	NaN	NaN	TRANSKETOLASE_1 domain-containing protein	metal ion binding [GO:0046872];transferase activity [GO:0016740]		106053035	Biomphalaria glabrata (Bloodfluke planorb) (Freshwater snail)	625	6	10.1	67.518	gi|908408122;A0A2C9JCY4
24.0431	25.5002	NaN	NaN	NaN	NaN	Triokinase/FMN cyclase (EC 4.6.1.15) (Bifunctional ATP-dependent dihydroxyacetone kinase/FAD-AMP lyase (cyclizing))	ATP binding [GO:0005524];FAD-AMP lyase (cyclizing) activity [GO:0034012];glycerone kinase activity [GO:0004371]	glycerol metabolic process [GO:0006071];phosphorylation [GO:0016310]	ORF147101;ORF147105	Arion vulgaris	511;590	3	4.4	127.34	Cnem064210-RA;Cnem121987-RA;gi|2039804381;gi|1066723475;A0A0B7AWN0;gi|1066723471;A0A0B7AZC4
NaN	NaN	NaN	NaN	30.1201	29.6078	Triosephosphate isomerase (EC 5.3.1.1)	triose-phosphate isomerase activity [GO:0004807]	gluconeogenesis [GO:0006094];glycolytic process [GO:0006096]	106057428	Biomphalaria glabrata (Bloodfluke planorb) (Freshwater snail)	205	14	55.6	22.841	gi|908417520;A0A2C9JGN1
31.6748	29.013	NaN	NaN	27.569	26.6134	Triosephosphate isomerase (EC 5.3.1.1)	triose-phosphate isomerase activity [GO:0004807]	gluconeogenesis [GO:0006094];glycolytic process [GO:0006096]	C0Q70_02274;ORF212244	Arion vulgaris;Pomacea canaliculata (Golden apple snail)	248;276	37	83.9	27.18	Cnem156957-RA;gi|2039815126;gi|1066700985;A0A0B7BU43;gi|1397661588;gi|1383761936;A0A2T7PPF9
27.088	25.6914	NaN	NaN	NaN	NaN	Tropomyosin (allergen Hel as 1)			a-I	Cepaea hortensis	159	4	21.4	17.338	Q70SH0;gi|38043955
25.9958	26.1946	NaN	NaN	NaN	NaN	Tropomyosin;Uncharacterized protein			106078167	Biomphalaria glabrata (Bloodfluke planorb) (Freshwater snail)	249;252;421	23	59.5	28.826	gi|908488240;A0A2C9K1S9;gi|908488211;A0A2C9K1R6;W5VR82;gi|577029911;gi|908488244;A0A2C9K1T5;Cnem077924-RA
NaN	NaN	NaN	NaN	23.5408	30.1047	Tropomyosin-1 (Bg 39) (Tropomyosin I) (BgTMI) (TMI);Uncharacterized protein			106078167	Biomphalaria glabrata (Bloodfluke planorb) (Freshwater snail)	284;421	50	93	32.731	gi|908488227;A0A2C9K1S4;P42636;gi|155942;gi|1174752;gi|908488234;A0A2C9K1S1;gi|908488199;A0A2C9K1S5;gi|908488222;A0A2C9K1U1;gi|908488214;A0A2C9K1S8
25.1898	26.5972	30.8676	32.9396	27.9932	32.6103	Tropomyosin-2 (Tropomyosin II) (BgTMII) (TMII);Uncharacterized protein			106078167	Biomphalaria glabrata (Bloodfluke planorb) (Freshwater snail)	252;284;421	52	91.5	32.697	gi|908488225;A0A2C9K1T0;P43689;gi|155940;gi|1174755;gi|908488230;A0A2C9K1V2;gi|908488238;A0A2C9K1S6;gi|908488193;A0A2C9K1T1;gi|908488204;A0A2C9K1U6
NaN	NaN	26.8691	NaN	NaN	NaN	Tr-type G domain-containing protein	GTP binding [GO:0005525];GTPase activity [GO:0003924]	translation [GO:0006412]	C0Q70_20345	Pomacea canaliculata (Golden apple snail)	842	3	4.2	94.629	gi|1397742433;gi|1383746439;A0A2T7NFE5
NaN	NaN	NaN	NaN	NaN	25.6866	t-SNARE coiled-coil homology domain-containing protein	SNAP receptor activity [GO:0005484]	intracellular protein transport [GO:0006886];vesicle-mediated transport [GO:0016192]	106064988;ORF82006	Arion vulgaris;Biomphalaria glabrata (Bloodfluke planorb) (Freshwater snail)	177;274;275	2	8.8	31.242	gi|908441231;A0A2C9KI15;gi|908441227;A0A2C9KI21;gi|2188988525;gi|1066749271;A0A0B6ZX51
23.3065	NaN	NaN	NaN	NaN	NaN	Tubulin alpha chain	GTP binding [GO:0005525];structural constituent of cytoskeleton [GO:0005200]	microtubule-based process [GO:0007017]	106078495	Biomphalaria glabrata (Bloodfluke planorb) (Freshwater snail)	449	2	5.1	49.942	gi|908406877;A0A2C9JCI5;gi|2188971274;gi|2039822966;gi|2188971279
24.9347	NaN	NaN	NaN	25.3474	25.1214	Tubulin alpha chain	GTP binding [GO:0005525];structural constituent of cytoskeleton [GO:0005200]	microtubule-based process [GO:0007017]	106062771	Biomphalaria glabrata (Bloodfluke planorb) (Freshwater snail)	408	3	5.6	45.6	gi|908433115;A0A2C9JPQ8
NaN	NaN	25.2399	25.6198	NaN	NaN	Tubulin alpha chain	GTP binding [GO:0005525];structural constituent of cytoskeleton [GO:0005200]	microtubule-based process [GO:0007017]	106074972;ORF143299;ORF157770	Arion vulgaris;Biomphalaria glabrata (Bloodfluke planorb) (Freshwater snail)	404;406;437	9	23.1	46.251	gi|2039802061;gi|2188962963;gi|1397725322;gi|1397725320;gi|1397725318;Cnem044727-RA;Cnem054494-RA;gi|2039802060;gi|908479115;A0A2C9KER9;gi|1397689277;gi|1066724837;A0A0B7AVA2;gi|2039802988;gi|1066719615;A0A0B7B286
NaN	23.7673	NaN	NaN	NaN	NaN	Tubulin alpha chain	GTP binding [GO:0005525];structural constituent of cytoskeleton [GO:0005200]	microtubule-based process [GO:0007017]	106072281	Biomphalaria glabrata (Bloodfluke planorb) (Freshwater snail)	416	8	18.1	50.265	gi|1397725325;gi|908469603;A0A2C9KDS4;gi|2188964238;gi|2188961101;gi|2039830569
NaN	NaN	NaN	NaN	23.6823	NaN	Tubulin alpha chain;Tubulin domain-containing protein	GTP binding [GO:0005525];structural constituent of cytoskeleton [GO:0005200]	microtubule-based process [GO:0007017]				4	9	58.862	gi|2188972580
24.5796	NaN	NaN	NaN	NaN	NaN	Tubulin alpha chain;Tubulin_C domain-containing protein;Uncharacterized protein	GTP binding [GO:0005525];structural constituent of cytoskeleton [GO:0005200]	microtubule-based process [GO:0007017]	106059832;106059833;106060398;106069294;106074777;106074779;106079074;ORF134338;ORF134341;ORF157746;ORF157752;ORF157761 ORF157756;ORF157776;ORF159182	Ambigolimax valentianus;Arion vulgaris;Biomphalaria glabrata (Bloodfluke planorb) (Freshwater snail)	194;202;230;298;311;324;358;373;379;413;415;450;451;452	8	20.2	50.102	gi|2188962962;gi|2188977018;gi|2039808681;A0A2C9JM68;gi|2039802983;Cnem143895-RA;gi|908423182;gi|908491856;gi|2039798966;A0A2C9K042;gi|908478395;A0A2C9K2T5;gi|1397668654;gi|2188965087;gi|1397733303;gi|2188992284;gi|908423184;gi|2039815692;gi|2188981542;A0A2C9JM94;gi|1397733315;gi|2039815319;gi|2188965086;gi|1397688888;A0A2C9K029;gi|908457778;A0A2C9JUY2;A0A0B7B1E4;gi|1066719623;gi|2188962039;gi|10…
NaN	25.7094	NaN	NaN	NaN	NaN	Tubulin beta chain	GTP binding [GO:0005525];structural constituent of cytoskeleton [GO:0005200]	microtubule-based process [GO:0007017]	C0Q70_19222	Pomacea canaliculata (Golden apple snail)	311	13	35.3	53.686	Cnem136145-RA;gi|1383747645;A0A2T7NIS9
NaN	25.7568	NaN	NaN	NaN	26.808	Tubulin beta chain;Tubulin domain-containing protein;Tubulin_C domain-containing protein	GTP binding [GO:0005525];structural constituent of cytoskeleton [GO:0005200]	microtubule-based process [GO:0007017]	106050275;106066572;106068280;106068783;106069797;106080335;ORF131076;ORF164929;ORF164932;ORF164938;ORF44099;ORF44105;ORF67895	Arion vulgaris;Biomphalaria glabrata (Bloodfluke planorb) (Freshwater snail)	104;129;152;179;187;197;210;262;388;409;419;444;447;449;450;88	13	37.8	50.342	A0A0B7B670;gi|1066717207;gi|2188972499;A0A2C9K3W4;Cnem126969-RA;gi|908496063;gi|2039822646;A0A2C9JVG7;gi|908459763;gi|2039800547;gi|1397735799;gi|1066717209;A0A0B7B7T0;gi|577029901;W5VR79;A0A0B7B5S3;gi|577029957;W5VJF4;gi|1066717205;gi|1066769815;gi|1066729225;gi|2188972505;A0A0B7ANE5;gi|908453458;A0A0B6Z0M5;A0A2C9JU04;A0A0B6Z0Z6;gi|1066769817;gi|2039814221;A0A2C9LPK6;gi|908496641;gi|2188972126;g…
NaN	NaN	28.4375	28.4125	NaN	NaN	Tubulin-specific chaperone A	beta-tubulin binding [GO:0048487]	post-chaperonin tubulin folding pathway [GO:0007023];tubulin complex assembly [GO:0007021]	C0Q70_20467	Pomacea canaliculata (Golden apple snail)	111	2	25.2	12.755	gi|1397740970;gi|1383746560;A0A2T7NFM0
24.5333	NaN	NaN	NaN	NaN	NaN	U6 snRNA-associated Sm-like protein LSm8	RNA binding [GO:0003723]	mRNA splicing, via spliceosome [GO:0000398]	LSM8 C0Q70_15816;ORF57821 LSM8	Arion vulgaris;Pomacea canaliculata (Golden apple snail)	85;96	2	27.1	10.43	gi|2039818942;gi|1397720809;gi|1383751911;A0A2T7NVY2;gi|2188976596;gi|1066761475;A0A0B6ZCJ0
25.0206	26.2307	NaN	NaN	25.6621	25.001	UBC core domain-containing protein			106060761;ORF103626 ORF103629	Arion vulgaris;Biomphalaria glabrata (Bloodfluke planorb) (Freshwater snail)	144	2	18.1	16.12	gi|908426370;gi|2039820866;A0A2C9JN46;gi|2188980601;gi|1066739467;gi|1066739465;A0A0B7A988;Cnem005111-RA
NaN	NaN	NaN	NaN	24.6443	26.121	Ubiquitin carboxyl-terminal hydrolase (EC 3.4.19.12)	cysteine-type deubiquitinase activity [GO:0004843]	ubiquitin-dependent protein catabolic process [GO:0006511]	106057299	Biomphalaria glabrata (Bloodfluke planorb) (Freshwater snail)	226	2	12.8	25.437	gi|908417209;A0A2C9LNF9
25.6285	25.7593	NaN	NaN	NaN	NaN	Ubiquitin carboxyl-terminal hydrolase (EC 3.4.19.12)	cysteine-type deubiquitinase activity [GO:0004843]	ubiquitin-dependent protein catabolic process [GO:0006511]	ORF5782	Arion vulgaris	230	3	13.5	30.202	Cnem029237-RA;gi|2039812755;gi|1066796053;A0A0B6XYJ5
NaN	NaN	NaN	NaN	NaN	26.9863	Ubiquitin-like domain-containing protein			ORF95175	Arion vulgaris	49	4	87.8	5.5472	gi|1066743225;A0A0B7A3I5
NaN	NaN	NaN	NaN	24.9499	24.7555	Uncharacterized protein	2 iron, 2 sulfur cluster binding [GO:0051537];FAD binding [GO:0071949];iron ion binding [GO:0005506];oxidoreductase activity [GO:0016491]		106054458	Biomphalaria glabrata (Bloodfluke planorb) (Freshwater snail)	1177	3	4.4	128.85	A0A2C9JDL4;gi|908409490;gi|2188991892
27.3712	29.9363	NaN	NaN	NaN	NaN	Uncharacterized protein	2,3-dihydro-2,3-dihydroxybenzoate dehydrogenase activity [GO:0008667];oxidoreductase activity [GO:0016491]	siderophore biosynthetic process [GO:0019290]	106066249;ORF55492	Arion vulgaris;Biomphalaria glabrata (Bloodfluke planorb) (Freshwater snail)	143;264	14	55.8	32.378	Cnem105145-RA;gi|1066762805;A0A0B6ZAR2;gi|2039811152;gi|908446089;A0A2C9L3I6;gi|2188960119
NaN	24.8031	NaN	NaN	NaN	NaN	Uncharacterized protein	3-oxoacyl-[acyl-carrier-protein] synthase activity [GO:0004315]	fatty acid biosynthetic process [GO:0006633]	ORF173365	Arion vulgaris	1177	11	7.1	282.06	Cnem035292-RA;gi|2039825329;gi|1066714249;A0A0B7BC33
26.9986	NaN	NaN	NaN	NaN	NaN	Uncharacterized protein	acireductone synthase activity [GO:0043874];magnesium ion binding [GO:0000287]	L-methionine salvage from methylthioadenosine [GO:0019509]	ORF182463	Arion vulgaris	297	3	10.4	33.009	gi|1066711255;A0A0B7BED8
NaN	NaN	NaN	NaN	NaN	25.1021	Uncharacterized protein	actin binding [GO:0003779]		106073898	Biomphalaria glabrata (Bloodfluke planorb) (Freshwater snail)	505;541;545	2	4.6	57.716	gi|908405799;A0A2C9M459;gi|908405797;A0A2C9M443;gi|908405795;A0A2C9M435
25.4957	26.1484	NaN	NaN	NaN	NaN	Uncharacterized protein	actin binding [GO:0003779];ATP binding [GO:0005524]	Arp2/3 complex-mediated actin nucleation [GO:0034314]	ORF136702 ORF136684	Arion vulgaris	418	2	6.7	47.101	gi|2039822131;gi|1066727191;gi|1066727185;Cnem129349-RA;A0A0B7AR76;Cnem126381-RA
NaN	NaN	NaN	NaN	NaN	25.6803	Uncharacterized protein	actin binding [GO:0003779];ATP binding [GO:0005524]	Arp2/3 complex-mediated actin nucleation [GO:0034314]	106068787	Biomphalaria glabrata (Bloodfluke planorb) (Freshwater snail)	418	2	6.7	47.08	gi|908455650;A0A2C9JUI2;gi|2188971373
NaN	NaN	26.2231	NaN	NaN	NaN	Uncharacterized protein	actin binding [GO:0003779];ATP binding [GO:0005524]	Arp2/3 complex-mediated actin nucleation [GO:0034314]	C0Q70_01068	Pomacea canaliculata (Golden apple snail)	418	2	6.7	47.074	gi|1397652357;gi|1383765080;A0A2T7PYF9
NaN	NaN	26.9262	27.5945	NaN	NaN	Uncharacterized protein	actin binding [GO:0003779];calcium ion binding [GO:0005509];calmodulin binding [GO:0005516]		C0Q70_17913	Pomacea canaliculata (Golden apple snail)	2187	20	9.4	282.42	gi|1397732495;gi|1383748700;A0A2T7NLR4
NaN	23.5164	NaN	NaN	NaN	NaN	Uncharacterized protein	actin binding [GO:0003779];clathrin binding [GO:0030276];phospholipid binding [GO:0005543]	endocytosis [GO:0006897]	ORF151020;ORF151024;ORF151028;ORF151032	Arion vulgaris	1057;1061;1078;1082	2	5.2	61.933	gi|2039800277;gi|1066722057;A0A0B7AZD8;gi|1066722055;A0A0B7AYY1;gi|1066722051;A0A0B7B1J1;gi|1066722053;A0A0B7AY88
25.3663	28.0847	NaN	NaN	NaN	NaN	Uncharacterized protein	actin filament binding [GO:0051015]	actin cytoskeleton organization [GO:0030036]	ORF192648;ORF192756	Arion vulgaris	2223;2414	37	19.2	258.55	gi|1066707547;A0A0B7BJW5;gi|1066707537;A0A0B7BJW7
NaN	25.7902	NaN	NaN	NaN	NaN	Uncharacterized protein	actin filament binding [GO:0051015]	actin cytoskeleton organization [GO:0030036]	ORF192624 ORF192731;ORF192778 ORF192681	Arion vulgaris	2226;2417	35	18.2	258.7	gi|1066707549;gi|1066707539;A0A0B7BLG3;gi|1066707543;gi|1066707535;A0A0B7BJT5
27.8416	28.2777	29.7628	29.8919	NaN	30.421	Uncharacterized protein	actin filament binding [GO:0051015]	actin cytoskeleton organization [GO:0030036]	106052449	Biomphalaria glabrata (Bloodfluke planorb) (Freshwater snail)	2222;2399;2411;2413	61	30.6	256.87	gi|908407988;A0A2C9KB63;gi|908407985;A0A2C9KB60;gi|908407983;gi|908407980;gi|908407978;A0A2C9KBB9;gi|908407990;A0A2C9KB45
25.4453	27.7056	26.2855	NaN	NaN	NaN	Uncharacterized protein	actin filament binding [GO:0051015]	actin cytoskeleton organization [GO:0030036]	106057208	Biomphalaria glabrata (Bloodfluke planorb) (Freshwater snail)	825	10	16.8	87.739	gi|908401323;A0A2C9KC16
NaN	NaN	26.9452	26.2356	NaN	NaN	Uncharacterized protein	actin filament binding [GO:0051015]	actin cytoskeleton organization [GO:0030036]	C0Q70_00771	Pomacea canaliculata (Golden apple snail)	748	3	4.5	80.535	gi|1383764787;A0A2T7PXN7;gi|1397649167;gi|1397649164;gi|1397649161;gi|1397649159
25.2006	27.9781	NaN	NaN	NaN	NaN	Uncharacterized protein	actin filament binding [GO:0051015]	actin cytoskeleton organization [GO:0030036]	ORF87763;ORF87773	Arion vulgaris	833;838	7	20.4	59.048	gi|2039825513;gi|1066746591;A0A0B7A146;gi|1066746589;A0A0B7A0M9
NaN	NaN	NaN	NaN	NaN	26.3176	Uncharacterized protein	actin filament binding [GO:0051015]		C0Q70_14906;ORF59974	Arion vulgaris;Pomacea canaliculata (Golden apple snail)	372;389	7	12.9	44.331	gi|1066760479;A0A0B6ZFV9;gi|2039823367;gi|1383751018;A0A2T7NTE8;gi|1397719751
NaN	NaN	NaN	NaN	NaN	26.949	Uncharacterized protein	actin filament binding [GO:0051015]		106056539	Biomphalaria glabrata (Bloodfluke planorb) (Freshwater snail)	368	2	8.4	41.445	gi|908415122;A0A2C9JIA9;gi|2188983254;gi|2188983257
25.3949	25.0249	NaN	NaN	NaN	NaN	Uncharacterized protein	actin filament binding [GO:0051015]		ORF71130 ORF71135	Arion vulgaris	364	4	11.8	40.777	gi|2039800970;Cnem008169-RA;gi|1066754609;gi|1066754607;A0A0B6ZP87
NaN	NaN	26.058	26.1287	25.4828	29.1334	Uncharacterized protein	actin filament binding [GO:0051015];ATP binding [GO:0005524];cytoskeletal motor activity [GO:0003774]		106056126	Biomphalaria glabrata (Bloodfluke planorb) (Freshwater snail)	1961;1962;1963;1965;1966;1967;1969;1970;1972;1974;1976	23	15.8	225.79	A0A2C9K8U4;gi|908399404;gi|908399423;A0A2C9K8V3;A0A2C9K8U6;A0A2C9K908;gi|908399398;gi|908399400;A0A2C9K8U1;gi|908399402;A0A2C9K8T3;A0A2C9K8V0;gi|908399406;gi|908399408;A0A2C9K8U9;A0A2C9K8U0;A0A2C9K8T9;gi|908399410;gi|908399414;gi|908399416;A0A2C9K916;A0A2C9K8U5;gi|908399418;A0A2C9K8U8;gi|908399420;gi|908399396
NaN	23.2696	NaN	NaN	NaN	NaN	Uncharacterized protein	actin filament binding [GO:0051015];ATP binding [GO:0005524];cytoskeletal motor activity [GO:0003774]		106058702;C0Q70_10904	Biomphalaria glabrata (Bloodfluke planorb) (Freshwater snail);Pomacea canaliculata (Golden apple snail)	1241;1244	3	3.1	99.492	gi|2039823708;gi|2188981949;gi|2188968106;gi|1397695733;gi|1397695731;gi|908420591;gi|908420589;gi|908420587;A0A2C9JLB9;gi|1397695729;gi|1397695727;gi|1383754921;A0A2T7P4G3
NaN	NaN	NaN	NaN	NaN	29.348	Uncharacterized protein	actin filament binding [GO:0051015];calcium ion binding [GO:0005509]	actin filament bundle assembly [GO:0051017]	106079496	Biomphalaria glabrata (Bloodfluke planorb) (Freshwater snail)	338	3	13.9	37.67	gi|908493199;A0A2C9K361
NaN	NaN	NaN	NaN	29.5456	30.0299	Uncharacterized protein	actin monomer binding [GO:0003785]	actin filament organization [GO:0007015]	106053297;106063332	Biomphalaria glabrata (Bloodfluke planorb) (Freshwater snail)	108;241;279	13	46.5	27.485	gi|908506787;A0A2C9L6E5;gi|908506783;A0A2C9L6J9;gi|908506785;A0A2C9L626;gi|908434843;A0A2C9LTT3
24.0756	25.497	NaN	NaN	NaN	NaN	Uncharacterized protein	acyl-CoA dehydrogenase activity [GO:0003995];flavin adenine dinucleotide binding [GO:0050660]		106051136;ORF31757	Arion vulgaris;Biomphalaria glabrata (Bloodfluke planorb) (Freshwater snail)	432;433	3	7.6	48.52	gi|2039799580;Cnem005197-RA;gi|908499537;A0A2C9KB74;gi|1066777905;A0A0B6YP61
26.2579	26.2187	NaN	NaN	NaN	NaN	Uncharacterized protein	acyltransferase activity, transferring groups other than amino-acyl groups [GO:0016747]		ORF59224	Arion vulgaris	398	5	16.3	41.729	A0A0B6ZDM9;gi|1066760887;gi|2188960995
NaN	NaN	NaN	NaN	NaN	26.5354	Uncharacterized protein	ATP binding [GO:0005524];ATP hydrolysis activity [GO:0016887];ATP-dependent protein folding chaperone [GO:0140662];unfolded protein binding [GO:0051082]					7	2.6	404.97	gi|2188975538;gi|2188975549
NaN	NaN	26.8871	26.6402	NaN	NaN	Uncharacterized protein	ATP binding [GO:0005524];ATP-dependent protein folding chaperone [GO:0140662]	protein refolding [GO:0042026]	ORF99179	Arion vulgaris	572	29	45.5	60.934	gi|1066741443;A0A0B7A5L0
NaN	25.0462	NaN	NaN	NaN	NaN	Uncharacterized protein	ATP binding [GO:0005524];ATP-dependent protein folding chaperone [GO:0140662]		C0Q70_05636;ORF72525	Arion vulgaris;Pomacea canaliculata (Golden apple snail)	785;851	3	4.5	95.641	gi|1066753901;A0A0B6ZQN1;gi|1383760982;A0A2T7PLQ5;gi|2188986994;gi|1489086719;gi|1397669888
NaN	NaN	NaN	NaN	NaN	26.2313	Uncharacterized protein	ATP binding [GO:0005524];ATP-dependent protein folding chaperone [GO:0140662]		ORF103122	Arion vulgaris	665	14	24.2	73.343	gi|1066739709;A0A0B7AAS1
NaN	27.4676	NaN	NaN	NaN	NaN	Uncharacterized protein	ATP binding [GO:0005524];ATP-dependent protein folding chaperone [GO:0140662]		ORF134316	Arion vulgaris	447	4	11.4	48.789	gi|1066728085;A0A0B7AQ31
NaN	NaN	NaN	27.2812	NaN	NaN	Uncharacterized protein	ATP binding [GO:0005524];ATP-dependent protein folding chaperone [GO:0140662]		ORF168209;ORF168229 ORF168214;ORF168235 ORF168220;ORF168245	Arion vulgaris	590;732;796;938	2	2.2	66.332	gi|1066715997;A0A0B7B7X7;gi|1066715995;gi|1066715991;A0A0B7BAA7;gi|1066715987;A0A0B7B7Y0;gi|1066715993;gi|1066715989;A0A0B7B9M7
NaN	NaN	NaN	NaN	NaN	26.5238	Uncharacterized protein	ATP binding [GO:0005524];ATP-dependent protein folding chaperone [GO:0140662]		106068770	Biomphalaria glabrata (Bloodfluke planorb) (Freshwater snail)	660	19	34.5	73.184	gi|908455572;A0A2C9JUG8
25.9025	27.9003	NaN	NaN	NaN	NaN	Uncharacterized protein	ATP binding [GO:0005524];ATP-dependent protein folding chaperone [GO:0140662]		106073344;ORF66779	Arion vulgaris;Biomphalaria glabrata (Bloodfluke planorb) (Freshwater snail)	179;664	16	37.4	53.915	Cnem045638-RA;gi|908473341;A0A2C9LJ81;gi|1066756823;A0A0B6ZIV8
29.1531	29.2201	NaN	NaN	NaN	25.8665	Uncharacterized protein	ATP binding [GO:0005524];ATP-dependent protein folding chaperone [GO:0140662]		ORF157265;ORF31613	Arion vulgaris	120;676	46	60.5	73.273	Cnem158034-RA;gi|1066719773;A0A0B7B177;gi|1066778005;A0A0B6YP30
NaN	NaN	27.9611	NaN	NaN	NaN	Uncharacterized protein	ATP binding [GO:0005524];ATP-dependent protein folding chaperone [GO:0140662]		C0Q70_04274	Pomacea canaliculata (Golden apple snail)	515	15	26.2	71.276	gi|1397663497;gi|1397663495;gi|1383763899;A0A2T7PV73
NaN	26.2707	NaN	NaN	NaN	NaN	Uncharacterized protein	ATP binding [GO:0005524];ATP-dependent protein folding chaperone [GO:0140662]		ORF118900;ORF118912	Arion vulgaris	1034;1079	3	4.2	96.104	gi|2039826447;gi|1066733827;A0A0B7AHG5;gi|1066733825;A0A0B7AGZ6
NaN	NaN	NaN	NaN	NaN	26.9946	Uncharacterized protein	ATP binding [GO:0005524];calcium ion binding [GO:0005509];GTP binding [GO:0005525]	endocytic recycling [GO:0032456];plasma membrane bounded cell projection organization [GO:0120036];protein transport [GO:0015031]	106065045	Biomphalaria glabrata (Bloodfluke planorb) (Freshwater snail)	544	2	7.4	61.986	gi|908441553;A0A2C9MAK9
30.2648	31.1316	30.0552	29.7599	29.6688	28.2673	Uncharacterized protein	ATP binding [GO:0005524];creatine kinase activity [GO:0004111]	phosphocreatine biosynthetic process [GO:0046314];phosphorylation [GO:0016310]	C0Q70_11361	Pomacea canaliculata (Golden apple snail)	1407	20	10.9	139.19	gi|1397699278;gi|1383755370;A0A2T7P5U1
27.1493	25.4517	NaN	NaN	NaN	NaN	Uncharacterized protein	ATP binding [GO:0005524];creatine kinase activity [GO:0004111]	phosphocreatine biosynthetic process [GO:0046314];phosphorylation [GO:0016310]	C0Q70_08460	Pomacea canaliculata (Golden apple snail)	482	6	12.5	59.626	gi|2188976786;gi|1383759624;A0A2T7PHW9;gi|1397687319;gi|1397687316
NaN	NaN	NaN	NaN	27.0203	27.6254	Uncharacterized protein	ATP binding [GO:0005524];hydrolase activity [GO:0016787];RNA binding [GO:0003723];RNA helicase activity [GO:0003724]		106061218	Biomphalaria glabrata (Bloodfluke planorb) (Freshwater snail)	752	6	6.4	83.048	A0A2C9L7A0;gi|908402441;gi|2188976573
NaN	NaN	NaN	NaN	NaN	24.6934	Uncharacterized protein	ATP binding [GO:0005524];methionine-tRNA ligase activity [GO:0004825]	tRNA aminoacylation for protein translation [GO:0006418]	106069233	Biomphalaria glabrata (Bloodfluke planorb) (Freshwater snail)	281	2	5.3	30.05	gi|908457567;A0A2C9L9S0
NaN	25.0971	26.0119	NaN	NaN	NaN	Uncharacterized protein	ATP binding [GO:0005524];nucleobase-containing compound kinase activity [GO:0019205]	nucleobase-containing compound metabolic process [GO:0006139];phosphorylation [GO:0016310]	ORF19787	Arion vulgaris	378	3	21.4	29.522	Cnem141832-RA;gi|1066787361;A0A0B6YCS5
NaN	28.2006	NaN	NaN	NaN	NaN	Uncharacterized protein	calcium ion binding [GO:0005509]	cell-matrix adhesion [GO:0007160]	ORF27283	Arion vulgaris	101	8	43.1	20.129	Cnem080745-RA;gi|1066781371;A0A0B6YLA2;gi|2039808607
28.1269	NaN	NaN	NaN	NaN	NaN	Uncharacterized protein	calcium ion binding [GO:0005509]		ORF59144	Arion vulgaris	188	2	6.4	22.378	gi|1066760925;A0A0B6ZDA5
NaN	NaN	NaN	NaN	NaN	24.2725	Uncharacterized protein	calcium ion binding [GO:0005509]		ORF69407	Arion vulgaris	166	2	15	18.173	gi|2188992571;gi|1066755509;A0A0B6ZMW6
NaN	NaN	27.5752	27.5838	NaN	NaN	Uncharacterized protein	calcium ion binding [GO:0005509]		ORF100672	Arion vulgaris	148	2	16.2	16.729	gi|1066740757;A0A0B7A7G1;gi|2188971491;gi|2188971495
NaN	NaN	NaN	NaN	NaN	25.4981	Uncharacterized protein	calcium ion binding [GO:0005509]		106055349	Biomphalaria glabrata (Bloodfluke planorb) (Freshwater snail)	131	3	20.6	14.6	A0A2C9JEP8;gi|908411811;gi|2188971917
NaN	NaN	NaN	NaN	NaN	25.7839	Uncharacterized protein	calcium ion binding [GO:0005509]		106056341	Biomphalaria glabrata (Bloodfluke planorb) (Freshwater snail)	99	5	63.6	11.831	gi|908401040;A0A2C9JFW8;gi|908401042;A0A2C9JFW6
NaN	NaN	NaN	NaN	NaN	24.7692	Uncharacterized protein	calcium ion binding [GO:0005509]		106060394	Biomphalaria glabrata (Bloodfluke planorb) (Freshwater snail)	672;704;789;811;819;827	2	4.2	73.098	gi|908402216;gi|908402214;A0A2C9JHJ8;gi|908402211;A0A2C9JHJ1;gi|908402207;gi|908402204;A0A2C9JHL0;gi|908402202;A0A2C9JHJ7;gi|908402200;A0A2C9JHJ3;gi|908402197;A0A2C9JHL6;gi|2188971236;gi|2188971239
NaN	NaN	NaN	NaN	29.1239	26.659	Uncharacterized protein	calcium ion binding [GO:0005509]		106058039	Biomphalaria glabrata (Bloodfluke planorb) (Freshwater snail)	139	3	25.2	16.074	A0A2C9JKQ1;gi|908419090;gi|2188997712
NaN	NaN	NaN	NaN	NaN	28.0629	Uncharacterized protein	calcium ion binding [GO:0005509]		106066297;106066298	Biomphalaria glabrata (Bloodfluke planorb) (Freshwater snail)	137	3	18.2	15.902	gi|908446265;gi|908446262;A0A2C9JSH3;A0A2C9JSG6
NaN	NaN	NaN	NaN	26.3489	26.4602	Uncharacterized protein	calcium ion binding [GO:0005509]		106079219	Biomphalaria glabrata (Bloodfluke planorb) (Freshwater snail)	197	3	18.3	23.005	gi|908492338;A0A2C9K2Z6
NaN	NaN	NaN	NaN	NaN	27.0616	Uncharacterized protein	calcium ion binding [GO:0005509]		106050367;ORF99913	Arion vulgaris;Biomphalaria glabrata (Bloodfluke planorb) (Freshwater snail)	320;332	6	14.8	38.841	gi|908496901;gi|908496898;gi|908496893;gi|908496891;A0A2C9KBN4;gi|2188977999;gi|1066741107;A0A0B7A6Z7
NaN	NaN	NaN	NaN	NaN	25.5889	Uncharacterized protein	calcium ion binding [GO:0005509]		106057045;ORF62733;ORF62746;ORF62752	Arion vulgaris;Biomphalaria glabrata (Bloodfluke planorb) (Freshwater snail)	162;166;167;170;173;51	6	46.8	19.52	gi|908416532;A0A2C9KUH3;gi|908416536;A0A2C9KUH4;gi|908416534;A0A2C9KUF9;gi|1066759015;A0A0B6ZG22;gi|1066759009;A0A0B6ZHY4;gi|1066759007;A0A0B6ZGF8
NaN	NaN	NaN	NaN	NaN	27.6603	Uncharacterized protein	calcium ion binding [GO:0005509]		106050497	Biomphalaria glabrata (Bloodfluke planorb) (Freshwater snail)	142	2	13.4	15.973	gi|908497307;A0A2C9KVR9
NaN	NaN	NaN	NaN	NaN	25.2936	Uncharacterized protein	calcium ion binding [GO:0005509]		106058595	Biomphalaria glabrata (Bloodfluke planorb) (Freshwater snail)	148	2	20.3	16.76	gi|908420335;A0A2C9L391
NaN	NaN	NaN	NaN	NaN	25.2828	Uncharacterized protein	calcium ion binding [GO:0005509]		106063524	Biomphalaria glabrata (Bloodfluke planorb) (Freshwater snail)	62	2	46.8	6.8665	gi|908435515;A0A2C9L8U5
NaN	NaN	NaN	NaN	NaN	26.8329	Uncharacterized protein	calcium ion binding [GO:0005509]		106050380	Biomphalaria glabrata (Bloodfluke planorb) (Freshwater snail)	225;350	6	22.7	26.084	gi|908496938;A0A2C9LTD6;gi|908496936;A0A2C9LTD5
NaN	NaN	NaN	NaN	NaN	25.1491	Uncharacterized protein	calcium ion binding [GO:0005509]		106063811	Biomphalaria glabrata (Bloodfluke planorb) (Freshwater snail)	129	2	20.9	14.386	gi|908436499;A0A2C9LX17
NaN	NaN	25.7055	NaN	NaN	NaN	Uncharacterized protein	calcium ion binding [GO:0005509]		C0Q70_04238	Pomacea canaliculata (Golden apple snail)	160	2	15	16.706	gi|1397660046;gi|1383763865;A0A2T7PUZ2
25.9169	NaN	NaN	NaN	NaN	NaN	Uncharacterized protein	calcium ion binding [GO:0005509]		ORF24036	Arion vulgaris	129	5	44.6	13.394	Cnem020096-RA;gi|1066784017;A0A0B6YFK8
28.2909	27.824	NaN	NaN	NaN	27.1806	Uncharacterized protein	calcium ion binding [GO:0005509]		ORF51575	Arion vulgaris	99	8	80.8	11.847	gi|2039816413;Cnem102820-RA;gi|1066765189;A0A0B6Z8V8;gi|1397653024;gi|1397653022
27.9655	27.7031	NaN	NaN	26.1151	31.4094	Uncharacterized protein	calcium ion binding [GO:0005509]		C0Q70_01405;ORF68224;ORF68227;ORF88170 ORF88173	Arion vulgaris;Pomacea canaliculata (Golden apple snail)	150;214;225	9	40.3	17.217	gi|2039821297;gi|2039813641;gi|1489086790;gi|1397652691;gi|1066746425;gi|1066746423;A0A0B6ZYS9;gi|1397652689;gi|1397652687;gi|1066756121;gi|1066756119;A0A0B6ZMI3;A0A0B6ZM14;gi|1383765409;A0A2T7PZD7
NaN	NaN	NaN	NaN	26.6916	26.087	Uncharacterized protein	calcium ion binding [GO:0005509]					5	9.1	80.23	gi|2188992414
NaN	NaN	NaN	NaN	28.1128	27.2334	Uncharacterized protein	calcium ion binding [GO:0005509];calcium-dependent cysteine-type endopeptidase activity [GO:0004198]	proteolysis [GO:0006508]	106056965;ORF114043;ORF114056;ORF114092	Arion vulgaris;Biomphalaria glabrata (Bloodfluke planorb) (Freshwater snail)	743;793;815;823;826;833;836;845;857;862;866	2	3	97.23	A0A2C9KC89;A0A2C9KCC1;gi|908416262;A0A2C9KCC3;gi|908416260;A0A2C9KCB6;A0A2C9KC99;gi|908416264;gi|908416266;gi|908416268;A0A2C9KCB8;A0A2C9KCF8;gi|908416270;gi|908416272;gi|908416274;A0A2C9KCG4;A0A0B7AEW7;gi|908416282;gi|2188992662;gi|908416284;A0A2C9KCC2;gi|908416280;gi|908416278;gi|908416276;gi|1066735579;gi|1066735587;A0A0B7AGL1;A0A2C9KCF3;A0A0B7AGY3;gi|1066735591;gi|2039819793;Cnem056267-RA
25.6836	NaN	NaN	NaN	NaN	NaN	Uncharacterized protein	calcium ion binding [GO:0005509];metalloendopeptidase activity [GO:0004222]	proteolysis [GO:0006508]	C0Q70_03608;ORF189177	Arion vulgaris;Pomacea canaliculata (Golden apple snail)	197;819	3	18.3	23.22	gi|1066708707;A0A0B7BIB2;gi|2039814535;Cnem091931-RA;gi|1397662540;gi|1383763244;A0A2T7PT67;gi|2039829091;Cnem124531-RA
27.2343	27.005	NaN	NaN	NaN	NaN	Uncharacterized protein	calcium ion binding [GO:0005509];unfolded protein binding [GO:0051082]	protein folding [GO:0006457]	ORF147631	Arion vulgaris	243	8	21.8	27.791	gi|1066723257;A0A0B7AXH2
NaN	24.6342	NaN	NaN	NaN	NaN	Uncharacterized protein	cAMP binding [GO:0030552];cAMP-dependent protein kinase regulator activity [GO:0008603]	regulation of protein phosphorylation [GO:0001932]	ORF51844	Arion vulgaris	288	2	6.2	32.681	gi|1066765025;A0A0B6Z7J6
25.0051	25.1397	NaN	NaN	NaN	NaN	Uncharacterized protein	cAMP binding [GO:0030552];cAMP-dependent protein kinase regulator activity [GO:0008603]	regulation of protein phosphorylation [GO:0001932]	106060390;C0Q70_01414;ORF26952;ORF35732	Arion vulgaris;Biomphalaria glabrata (Bloodfluke planorb) (Freshwater snail);Pomacea canaliculata (Golden apple snail)	246;324;325;326;331;334;336;356;374	3	10.1	42.589	gi|1397655423;gi|2188965931;A0A0B6YK18;A0A0B6YTZ0;gi|1066775419;gi|1397655425;A0A2T7PZE9;gi|1383765418;gi|1397655427;A0A2C9JMS2;gi|908424897;A0A2C9JMR5;gi|908424899;gi|908424902;A0A2C9JMR2;gi|1397655429;A0A2C9JMQ7;gi|908424905;A0A2C9JMR8;gi|908424907;gi|2188965922;A0A2C9JMT4;gi|908424911;gi|2039820446;gi|1066781629;gi|1397655421
NaN	24.5591	NaN	NaN	NaN	NaN	Uncharacterized protein	catalytic activity [GO:0003824]	nucleoside metabolic process [GO:0009116]	106074623	Biomphalaria glabrata (Bloodfluke planorb) (Freshwater snail)	571;579;588	2	6.1	64.931	gi|908477874;A0A2C9JZX3;gi|908477871;A0A2C9JZX9;gi|908477869;gi|908477866;gi|908477864;A0A2C9JZY6;gi|2188975954;gi|2188975951
NaN	NaN	NaN	NaN	27.774	26.3969	Uncharacterized protein	cysteine-type peptidase activity [GO:0008234]	proteolysis [GO:0006508]	106052443	Biomphalaria glabrata (Bloodfluke planorb) (Freshwater snail)	241	5	19.1	26.766	gi|908503874;A0A2C9K5U1
26.2752	27.4015	NaN	NaN	NaN	NaN	Uncharacterized protein	cysteine-type peptidase activity [GO:0008234]	proteolysis [GO:0006508]	106054857;ORF172710 ORF172715	Arion vulgaris;Biomphalaria glabrata (Bloodfluke planorb) (Freshwater snail)	285;327	5	17.1	39.561	Cnem097931-RA;gi|1066714441;gi|1066714439;A0A0B7BC90;gi|908410609;A0A2C9JEC6;gi|2188997645;gi|2188978011
NaN	NaN	NaN	NaN	24.8154	NaN	Uncharacterized protein	flavin adenine dinucleotide binding [GO:0050660];iron ion binding [GO:0005506];oxidoreductase activity [GO:0016491]		106053189	Biomphalaria glabrata (Bloodfluke planorb) (Freshwater snail)	875	4	7.1	97.002	gi|908506352;A0A2C9MAJ1
NaN	22.8926	NaN	NaN	NaN	29.034	Uncharacterized protein	flavin adenine dinucleotide binding [GO:0050660];oxidoreductase activity [GO:0016491]					6	59.1	14.864	gi|2188993385
NaN	25.173	NaN	NaN	NaN	NaN	Uncharacterized protein	flavin adenine dinucleotide binding [GO:0050660];oxidoreductase activity, acting on CH-OH group of donors [GO:0016614]		ORF184819;ORF184825 ORF184848;ORF184851;ORF184857 ORF184843	Arion vulgaris	571;602	3	5.1	66.887	gi|2039818877;gi|1066710383;gi|1066710377;gi|1066710373;A0A0B7BFX8;A0A0B7BEP6;gi|1066710397;gi|1066710393;gi|1066710379;A0A0B7BFW9;A0A0B7BEN7
NaN	24.4766	NaN	NaN	NaN	NaN	Uncharacterized protein	GTP binding [GO:0005525];GTPase activity [GO:0003924]	Rap protein signal transduction [GO:0032486]	106064066;ORF51727 ORF51728;ORF77513 ORF77511 ORF77515	Arion vulgaris;Biomphalaria glabrata (Bloodfluke planorb) (Freshwater snail)	184	2	12.5	20.841	gi|908437444;gi|908437441;gi|908437437;gi|2188977969;gi|2039821040;gi|2039807481;gi|1066765111;gi|1066765109;gi|1066751463;gi|1066751461;gi|1066751459;A0A2C9JQS4;A0A0B6ZU04;A0A0B6Z9P2;Cnem150672-RA;Cnem020508-RA
NaN	25.1794	NaN	NaN	NaN	NaN	Uncharacterized protein	GTP binding [GO:0005525];GTPase activity [GO:0003924]		106074936;C0Q70_18553;ORF132406;ORF5959	Arion vulgaris;Biomphalaria glabrata (Bloodfluke planorb) (Freshwater snail);Pomacea canaliculata (Golden apple snail)	212;232;241;61	2	49.2	6.2777	gi|1066795969;A0A0B6XZQ1;gi|908478997;gi|2039821738;gi|2039800123;gi|1397735713;A0A2C9K0B4;gi|1066728775;A0A0B7AP29;gi|1383746988;A0A2T7NGU8;gi|2188988032
NaN	NaN	NaN	NaN	NaN	25.8995	Uncharacterized protein	GTP binding [GO:0005525];GTPase activity [GO:0003924]		106056849	Biomphalaria glabrata (Bloodfluke planorb) (Freshwater snail)	205	5	30.2	22.824	gi|908415900;A0A2C9JIZ4;gi|2188992120;gi|2188992119
NaN	24.9943	NaN	NaN	NaN	NaN	Uncharacterized protein	GTP binding [GO:0005525];GTPase activity [GO:0003924]		106063407;C0Q70_00348;ORF120718 ORF120699 ORF120728;ORF120735	Arion vulgaris;Biomphalaria glabrata (Bloodfluke planorb) (Freshwater snail);Pomacea canaliculata (Golden apple snail)	213;214;215;73	3	16	23.422	gi|1397649113;gi|1383764374;A0A2T7PWI0;gi|2039817388;gi|2039811060;Cnem024383-RA;gi|908435098;gi|2188971086;A0A2C9JQ60;Cnem094653-RA;gi|1066733151;A0A0B7AKH2;gi|1066733157;gi|1066733155;gi|1066733153;A0A0B7AHX1
NaN	NaN	25.7108	NaN	NaN	NaN	Uncharacterized protein	GTP binding [GO:0005525];GTPase activity [GO:0003924]		C0Q70_03483	Pomacea canaliculata (Golden apple snail)	218	2	11	24.198	A0A2T7PSV4;gi|1383763121;gi|1397659389
25.9531	27.7777	28.7281	27.6045	NaN	NaN	Uncharacterized protein	GTP binding [GO:0005525];GTPase activity [GO:0003924]		ORF120690;ORF172859	Arion vulgaris	108;205	6	31.5	26.797	Cnem014120-RA;Cnem060550-RA;gi|2039823451;gi|1066714395;A0A0B7B9R1;gi|1066733161;A0A0B7AKG5;gi|2039816296
NaN	24.0102	NaN	NaN	NaN	NaN	Uncharacterized protein	GTP binding [GO:0005525];GTPase activity [GO:0003924]		ORF218662	Arion vulgaris	155	2	11.9	24.868	gi|2039808903;gi|1066697127;A0A0B7BZP5;gi|2188988368
NaN	25.6542	NaN	NaN	NaN	NaN	Uncharacterized protein	GTP binding [GO:0005525];GTPase activity [GO:0003924]		106054741;ORF101677 ORF101683;ORF101684	Arion vulgaris;Biomphalaria glabrata (Bloodfluke planorb) (Freshwater snail)	215	3	20.9	24.092	gi|2039830686;Cnem053993-RA;Cnem119578-RA;Cnem009728-RA;gi|908410260;gi|2188969512;gi|2039825205;gi|1066740301;A0A2C9JE50;A0A0B7AA23;Cnem053991-RA;Cnem160144-RA;gi|1066740309;gi|1066740303;A0A0B7A9Z0
26.8427	23.4564	NaN	NaN	NaN	NaN	Uncharacterized protein	hydrolase activity [GO:0016787]		ORF76229;ORF76234	Arion vulgaris	321;352	5	19.2	37.263	Cnem072466-RA;gi|2039830971;gi|1066752085;A0A0B6ZQY0;gi|1066752087;A0A0B6ZRH8
NaN	25.1325	NaN	NaN	NaN	NaN	Uncharacterized protein	hydrolase activity [GO:0016787];metal ion binding [GO:0046872];nucleic acid binding [GO:0003676]		106056746	Biomphalaria glabrata (Bloodfluke planorb) (Freshwater snail)	304	2	10.9	35.055	gi|908415627;A0A2C9M7W0;gi|2039804959;Cnem115404-RA;Cnem091356-RA
24.8312	26.2154	NaN	NaN	NaN	NaN	Uncharacterized protein	hydrolase activity, hydrolyzing O-glycosyl compounds [GO:0004553]	carbohydrate metabolic process [GO:0005975]	ORF222760	Arion vulgaris	85	9	10.6	94.039	Cnem019949-RA;gi|1066693835;A0A0B7C3M4
28.5427	29.1196	NaN	NaN	NaN	NaN	Uncharacterized protein	hydrolase activity, hydrolyzing O-glycosyl compounds [GO:0004553]	carbohydrate metabolic process [GO:0005975]	ORF196311;ORF196318	Arion vulgaris	1515;1539	24	28.8	99.093	Cnem065680-RA;Cnem110005-RA;gi|1066706715;A0A0B7BKY9;gi|1066706713;A0A0B7BJT4;gi|2188963427
NaN	NaN	27.6694	NaN	NaN	28.4796	Uncharacterized protein	metal ion binding [GO:0046872]		106054682	Biomphalaria glabrata (Bloodfluke planorb) (Freshwater snail)	193	10	50.8	20.587	gi|908410132;gi|908410130;A0A2C9JE15
25.285	25.3419	NaN	NaN	NaN	NaN	Uncharacterized protein	metal ion binding [GO:0046872]		106077986	Biomphalaria glabrata (Bloodfluke planorb) (Freshwater snail)	283	10	36.4	32.695	gi|908406730;gi|908406728;A0A2C9K927;gi|2188992496
26.6224	26.1781	NaN	NaN	27.9678	27.9183	Uncharacterized protein	metal ion binding [GO:0046872]		106056275;ORF48966	Arion vulgaris;Biomphalaria glabrata (Bloodfluke planorb) (Freshwater snail)	330;366	2	7.7	39.778	gi|908414404;A0A2C9KYK9;gi|2039829471;gi|1066766681;A0A0B6Z7E5;gi|2188971619
NaN	NaN	28.3077	27.6959	NaN	NaN	Uncharacterized protein	metal ion binding [GO:0046872]		C0Q70_01882	Pomacea canaliculata (Golden apple snail)	385	3	9.7	35.471	gi|1489086808;gi|1397649088;gi|1397649086;gi|1383765881;A0A2T7Q0Q5
NaN	NaN	NaN	NaN	NaN	27.1009	Uncharacterized protein	metal ion binding [GO:0046872]					2	5.5	57.164	gi|2188971207;gi|2188971208
26.6614	27.0881	NaN	NaN	NaN	NaN	Uncharacterized protein	metal ion binding [GO:0046872];oxidoreductase activity [GO:0016491];oxygen carrier activity [GO:0005344]		ORF124975	Arion vulgaris	417	12	29.7	49.164	Cnem052543-RA;gi|1066731489;A0A0B7AML2
26.6401	23.693	NaN	NaN	NaN	28.173	Uncharacterized protein	metal ion binding [GO:0046872];RNA binding [GO:0003723]	regulation of transcription, DNA-templated [GO:0006355]	106070843;ORF96403;ORF96408 ORF96400	Arion vulgaris;Biomphalaria glabrata (Bloodfluke planorb) (Freshwater snail)	267;370;544;545;561;590	3	6	54.923	Cnem046940-RA;A0A2C9M9F5;gi|908463790;A0A2C9M9H5;gi|908463783;A0A2C9M9H3;gi|908463787;A0A2C9M9I1;gi|908463793;gi|2188976796;gi|2039799540;gi|1066742661;gi|2039814150;A0A0B7A3X2;gi|1066742663;gi|1066742665;A0A0B7A6M6;Cnem022952-RA
NaN	25.2697	NaN	NaN	NaN	NaN	Uncharacterized protein	metal ion binding [GO:0046872];zinc ion binding [GO:0008270]		C0Q70_11494;ORF151055;ORF151064	Arion vulgaris;Pomacea canaliculata (Golden apple snail)	283;538;546	10	33.9	32.607	gi|1066722043;A0A0B7AY89;gi|1066722041;A0A0B7B1J4;gi|2039799204;gi|1397694768;gi|1383755503;A0A2T7P658;gi|1397694770;gi|1397694766;gi|2039827808;Cnem142948-RA
NaN	NaN	NaN	NaN	NaN	27.9622	Uncharacterized protein	microtubule binding [GO:0008017];microtubule plus-end binding [GO:0051010]	cell cycle [GO:0007049];cell division [GO:0051301];regulation of microtubule polymerization or depolymerization [GO:0031110]	106075886;ORF196593;ORF214	Arion vulgaris;Biomphalaria glabrata (Bloodfluke planorb) (Freshwater snail)	252;272;81	3	14.7	28.37	gi|908481717;A0A2C9K0R3;gi|908481715;gi|908481712;A0A2C9K0T0;A0A2C9K0S9;gi|2188996625;Cnem145700-RA;Cnem123582-RA;gi|2039826115;gi|1066706587;A0A0B7BLA5;gi|1066800047;A0A0B6XSK1;gi|2039802993;gi|2188996629
25.5027	27.5177	NaN	NaN	NaN	NaN	Uncharacterized protein	NAD binding [GO:0051287];oxidoreductase activity, acting on the CH-OH group of donors, NAD or NADP as acceptor [GO:0016616]		ORF38256	Arion vulgaris	325	6	22.8	35.933	Cnem071196-RA;gi|1066773857;A0A0B6YVC0
27.8702	28.7359	24.6423	NaN	NaN	NaN	Uncharacterized protein	NAD+ binding [GO:0070403];oxidoreductase activity, acting on the CH-OH group of donors, NAD or NADP as acceptor [GO:0016616]	fatty acid metabolic process [GO:0006631]	106073430	Biomphalaria glabrata (Bloodfluke planorb) (Freshwater snail)	316	25	73.4	35.536	Cnem105553-RA;gi|2039825956;gi|2188976545;gi|908473690;A0A2C9JYX1
NaN	26.8119	NaN	NaN	NaN	NaN	Uncharacterized protein	NAD+ binding [GO:0070403];oxidoreductase activity, acting on the CH-OH group of donors, NAD or NADP as acceptor [GO:0016616]	fatty acid metabolic process [GO:0006631]	106057696;106060215;C0Q70_01669;ORF47222	Arion vulgaris;Biomphalaria glabrata (Bloodfluke planorb) (Freshwater snail);Pomacea canaliculata (Golden apple snail)	204;220;290;310	6	37.6	34.123	Cnem111758-RA;Cnem076097-RA;gi|2039811914;gi|908418292;A0A2C9L2J1;gi|1066767725;A0A0B6Z3I2;gi|1383765669;A0A2T7Q046;gi|2188965393;gi|908424325;A0A2C9LRH0;gi|1397653663;gi|2188965395
NaN	25.434	NaN	NaN	NaN	NaN	Uncharacterized protein	oxidoreductase activity [GO:0016491]		ORF6209;ORF69713	Arion vulgaris	265;292	3	17.4	28.363	gi|1066795857;A0A0B6XYA1;gi|2188977624;gi|2188977625;gi|1066755349;A0A0B6ZN49
NaN	25.0609	NaN	NaN	NaN	NaN	Uncharacterized protein	oxidoreductase activity [GO:0016491]		ORF140713;ORF140716;ORF155800;ORF180831;ORF180838;ORF180861	Arion vulgaris	137;230;241;298	3	14.9	26.105	gi|1066725741;A0A0B7AW36;Cnem102487-RA;gi|1066720327;A0A0B7B1R1;gi|1066725745;A0A0B7ATC2;gi|1066711809;gi|1066711805;gi|1066711791;A0A0B7BFZ9;A0A0B7BFJ1;A0A0B7BDL8;gi|2039804460;gi|2039799136
NaN	24.7615	NaN	NaN	NaN	NaN	Uncharacterized protein	oxidoreductase activity [GO:0016491]		ORF179954	Arion vulgaris	78	2	25.6	8.3847	gi|1066712095;A0A0B7BD95
25.3529	26.5061	NaN	NaN	NaN	NaN	Uncharacterized protein	oxidoreductase activity [GO:0016491]		ORF17031	Arion vulgaris	235	3	21	24.456	Cnem054336-RA;gi|2039821980;gi|1066788955;A0A0B6Y8Q9
26.5418	27.547	27.8887	NaN	NaN	NaN	Uncharacterized protein	oxidoreductase activity [GO:0016491]		ORF179936;ORF179953;ORF180840;ORF180864	Arion vulgaris	116;177;257;74	4	19.4	28.587	gi|2039807239;gi|2039806635;gi|2039807240;gi|1066712105;A0A0B7BD77;gi|1066712097;A0A0B7BDJ8;gi|2039807019;gi|1066711789;A0A0B7BFK0;gi|1066711803;A0A0B7BCM9
24.9558	27.406	NaN	NaN	NaN	NaN	Uncharacterized protein	oxidoreductase activity, acting on the aldehyde or oxo group of donors, NAD or NADP as acceptor [GO:0016620]		106050660	Biomphalaria glabrata (Bloodfluke planorb) (Freshwater snail)	411	15	21.5	70.209	Cnem159338-RA;gi|908497906;A0A2C9K4B2
NaN	26.7505	NaN	NaN	NaN	NaN	Uncharacterized protein	phosphonoacetaldehyde hydrolase activity [GO:0050194]	organic phosphonate catabolic process [GO:0019700]	106057274;106061132;ORF161829 ORF161835 ORF161841 ORF161849 ORF161863	Arion vulgaris;Biomphalaria glabrata (Bloodfluke planorb) (Freshwater snail)	187;281;282	7	41.1	31.515	Cnem014376-RA;gi|1066718219;gi|1066718217;gi|1066718215;gi|1066718213;gi|1066718207;A0A0B7B6C7;gi|2039808961;gi|908417138;A0A2C9JK33;gi|908427517;gi|908427514;gi|2188971051;A0A2C9JNE1;gi|2039810707;gi|2188967733
NaN	25.4833	NaN	NaN	NaN	NaN	Uncharacterized protein	protein prenyltransferase activity [GO:0008318]	protein prenylation [GO:0018342]	106071577;C0Q70_08720;ORF15888;ORF22082	Arion vulgaris;Biomphalaria glabrata (Bloodfluke planorb) (Freshwater snail);Pomacea canaliculata (Golden apple snail)	154;177;301;383	7	35.9	32.853	Cnem130092-RA;gi|908466744;A0A2C9LDL2;gi|2188997872;gi|2039802420;gi|1066785645;A0A0B6YDD5;gi|1066789543;A0A0B6Y7R8;gi|1397688127;gi|1383756078;A0A2T7P7T3
NaN	NaN	NaN	NaN	NaN	25.8142	Uncharacterized protein	proton-transporting ATPase activity, rotational mechanism [GO:0046961]		ORF146145 ORF146151	Arion vulgaris	229	4	21.4	26.528	gi|1066723797;gi|1066723793;A0A0B7AWQ6
NaN	24.5476	NaN	NaN	NaN	NaN	Uncharacterized protein	purine-rich negative regulatory element binding [GO:0032422];RNA polymerase II transcription regulatory region sequence-specific DNA binding [GO:0000977]		106065491;ORF169768;ORF169770;ORF36905;ORF36910	Arion vulgaris;Biomphalaria glabrata (Bloodfluke planorb) (Freshwater snail)	245;247;249;250;251;252;254;257;261	2	9.4	28.016	Cnem133278-RA;Cnem115706-RA;gi|1066774717;A0A0B6YUZ6;gi|1066774719;gi|908443266;A0A2C9KGC1;A0A2C9KGI2;gi|908443270;gi|908443273;A0A0B7BAA5;gi|2039807144;A0A2C9KGH7;gi|1066715459;A0A2C9KGA3;gi|908443277;gi|908443281;A0A2C9KGB9;gi|908443285;A0A2C9KGE9;A0A0B7B8L1;gi|1066715457;gi|2188975526;A0A2C9KGA8;gi|908443288;A0A0B6YU27
NaN	NaN	NaN	NaN	26.6573	27.2345	Uncharacterized protein	Rho GDP-dissociation inhibitor activity [GO:0005094]		106076798	Biomphalaria glabrata (Bloodfluke planorb) (Freshwater snail)	198	2	20.2	23.176	gi|908484338;gi|908484335;A0A2C9K126
NaN	24.9239	NaN	NaN	NaN	NaN	Uncharacterized protein	ribosome binding [GO:0043022]		106058723;ORF79920;ORF79924	Arion vulgaris;Biomphalaria glabrata (Bloodfluke planorb) (Freshwater snail)	318	2	7.9	33.687	Cnem098673-RA;gi|2039829221;gi|1066750329;gi|1066750327;A0A0B6ZVG4;A0A0B6ZTX9;gi|2039813830;gi|2039813122;gi|908401721;gi|2188986066;A0A2C9JHY1
NaN	NaN	NaN	NaN	NaN	27.8829	Uncharacterized protein	RNA binding [GO:0003723]	regulation of transcription, DNA-templated [GO:0006355]	106071520	Biomphalaria glabrata (Bloodfluke planorb) (Freshwater snail)	614;702;713;718;720;725	2	5	74.553	gi|908405159;A0A2C9JJF4;gi|2188980310;gi|908405168;A0A2C9JJC7;gi|908405166;A0A2C9JJD6;gi|908405163;A0A2C9JJD1;gi|908405161;A0A2C9JJD3;gi|908405157;A0A2C9JJD2
NaN	NaN	NaN	NaN	NaN	26.2719	Uncharacterized protein	RNA binding [GO:0003723]		ORF171920;ORF63588	Arion vulgaris	158;372	3	8.1	38.544	gi|1066714737;A0A0B7B9M1;gi|2188996729;gi|2188986655;gi|1066758567;A0A0B6ZH02;Cnem031616-RA
24.981	25.4214	NaN	NaN	NaN	NaN	Uncharacterized protein	RNA binding [GO:0003723]		ORF212420	Arion vulgaris	306	4	18.9	32.034	Cnem088586-RA;gi|1066700879;A0A0B7BW09;gi|2039804665
NaN	NaN	NaN	NaN	26.6085	NaN	Uncharacterized protein	RNA binding [GO:0003723]		106062761	Biomphalaria glabrata (Bloodfluke planorb) (Freshwater snail)	356;409;410	4	13.5	38.487	gi|908433077;A0A2C9JPR1;gi|908433071;A0A2C9JPR5;gi|908433074;A0A2C9JPR8
NaN	NaN	NaN	NaN	NaN	28.2929	Uncharacterized protein	RNA binding [GO:0003723]		106067379;C0Q70_10681;ORF61452;ORF61456	Arion vulgaris;Biomphalaria glabrata (Bloodfluke planorb) (Freshwater snail);Pomacea canaliculata (Golden apple snail)	286;291;512;532;609	7	18	58.632	gi|908450106;A0A2C9JTB9;gi|908450104;A0A2C9JTB5;gi|2188998231;gi|1066759691;A0A0B6ZHA2;gi|1066759693;A0A0B6ZEU0;gi|1397695113;gi|1397695111;gi|1383754704;A0A2T7P3W3;gi|1397695109;gi|1397695107;gi|1397695105
NaN	NaN	NaN	NaN	NaN	25.5252	Uncharacterized protein	RNA binding [GO:0003723]		106076793	Biomphalaria glabrata (Bloodfluke planorb) (Freshwater snail)	291;305	2	9	31.841	gi|2188982805;gi|908484321;A0A2C9K149;gi|908484318;A0A2C9K132
NaN	NaN	NaN	NaN	24.9277	NaN	Uncharacterized protein	RNA binding [GO:0003723]		106080309	Biomphalaria glabrata (Bloodfluke planorb) (Freshwater snail)	1290	7	8.4	145.22	A0A2C9K7Y9;gi|908495978;gi|2188968614
NaN	NaN	NaN	NaN	NaN	24.9388	Uncharacterized protein	RNA binding [GO:0003723]		106062182	Biomphalaria glabrata (Bloodfluke planorb) (Freshwater snail)	673	2	6.4	71.985	gi|908431145;A0A2C9KM99
NaN	NaN	NaN	NaN	NaN	27.4906	Uncharacterized protein	RNA binding [GO:0003723]		106053193	Biomphalaria glabrata (Bloodfluke planorb) (Freshwater snail)	298;309;319;330	5	14.1	32.888	gi|908506390;gi|2188992821;A0A2C9LN96;gi|908506386;A0A2C9LNB5;gi|908506382;gi|908506378;A0A2C9LND8;gi|908506374;gi|908506370;A0A2C9LNA1
NaN	NaN	26.7212	26.5758	NaN	NaN	Uncharacterized protein	RNA binding [GO:0003723]		C0Q70_20006	Pomacea canaliculata (Golden apple snail)	831	2	7	44.575	gi|1397740769;gi|1397740749;gi|1383746104;gi|1397740737;gi|1397740739;gi|1397740741;gi|1397740743;gi|1397740745;gi|1397740747;gi|1397740751;gi|1397740767;gi|1397740753;gi|1397740755;gi|1397740757;gi|1397740759;gi|1397740761;gi|1397740763;gi|1397740765;A0A2T7NEC1
24.5502	25.8745	NaN	NaN	NaN	NaN	Uncharacterized protein	RNA binding [GO:0003723]		C0Q70_11856;ORF209054 ORF209064 ORF209109;ORF209059 ORF209119 ORF209129;ORF209140 ORF209098 ORF209231;ORF209155 ORF209031 ORF209046;ORF209212 ORF209185 ORF209195;ORF209216 ORF209083 ORF209104;ORF209240 ORF209009 ORF209040;ORF209249 ORF209166 ORF209176	Arion vulgaris;Pomacea canaliculata (Golden apple snail)	492;496;498;502;558	2	4.8	65.942	gi|1397700593;gi|1397700611;gi|1397700623;gi|1383755863;A0A2T7P781;gi|1397700621;gi|1397700619;gi|1397700617;gi|1397700615;gi|1397700613;gi|1397700625;gi|1397700609;gi|1397700607;gi|1397700605;gi|1397700603;gi|1397700601;gi|1397700599;gi|1397700597;gi|1397700595;gi|1066702253;gi|1066702249;gi|1066702223;gi|1066702217;gi|1066702215;gi|1066702211;gi|1066702225;gi|1066702229;A0A0B7BRH9;gi|1066702247…
25.3093	NaN	NaN	NaN	NaN	NaN	Uncharacterized protein	RNA binding [GO:0003723]		106062761;ORF144718;ORF144739	Arion vulgaris;Biomphalaria glabrata (Bloodfluke planorb) (Freshwater snail)	334;354;363	5	17.8	47.525	Cnem086644-RA;gi|1066724295;A0A0B7AVD1;gi|1066724301;A0A0B7AY39;gi|2039825079;gi|908433080;A0A2C9JPS3
25.3417	NaN	NaN	NaN	NaN	NaN	Uncharacterized protein	RNA binding [GO:0003723]		106071253	Biomphalaria glabrata (Bloodfluke planorb) (Freshwater snail)	156	2	7.1	44.598	gi|2039811400;Cnem144988-RA;gi|908465483;A0A2C9JWV5;gi|2188998386
NaN	NaN	NaN	26.6784	NaN	NaN	Uncharacterized protein	RNA binding [GO:0003723]		C0Q70_06269	Pomacea canaliculata (Golden apple snail)	414	4	6.8	70.584	gi|1397667098;gi|1383761605;A0A2T7PNK2
NaN	NaN	NaN	NaN	NaN	26.1266	Uncharacterized protein	RNA binding [GO:0003723];zinc ion binding [GO:0008270]					13	18.2	76.996	gi|2188980923;gi|2188980920
24.6267	NaN	NaN	NaN	NaN	NaN	Uncharacterized protein	structural constituent of ribosome [GO:0003735]	translation [GO:0006412]	106056327;C0Q70_07398;ORF211797;ORF4617	Arion vulgaris;Biomphalaria glabrata (Bloodfluke planorb) (Freshwater snail);Pomacea canaliculata (Golden apple snail)	119;177;180;183	2	21	13.378	gi|1066796733;A0A0B6XXH1;gi|1066701207;A0A0B7BTY0;gi|2039820846;gi|908414573;A0A2C9JGX6;Cnem107636-RA;gi|2188975767;Cnem115175-RA;Cnem130074-RA;gi|2039824646;gi|2039819063;gi|1397678599;gi|1383758584;A0A2T7PEX4
NaN	25.2857	NaN	NaN	NaN	NaN	Uncharacterized protein	structural constituent of ribosome [GO:0003735]	translation [GO:0006412]	ORF12851	Arion vulgaris	150	3	14.7	16.554	A0A0B6Y4G6;gi|1066791517;Cnem065340-RA
24.8849	24.8817	NaN	NaN	NaN	NaN	Uncharacterized protein	structural constituent of ribosome [GO:0003735]	translation [GO:0006412]	106068671;ORF17144 ORF17142;ORF212965	Arion vulgaris;Biomphalaria glabrata (Bloodfluke planorb) (Freshwater snail)	128;146;150	2	16.4	14.271	gi|1066700617;A0A0B7BUR7;gi|908455189;gi|2039830231;gi|2039823297;A0A2C9JUD8;gi|1066788879;gi|1066788877;A0A0B6Y886;gi|2188969155;gi|2039811640
23.9647	NaN	NaN	NaN	NaN	NaN	Uncharacterized protein	structural constituent of ribosome [GO:0003735]	translation [GO:0006412]	106070677	Biomphalaria glabrata (Bloodfluke planorb) (Freshwater snail)	130	2	11.5	14.731	gi|908399843;gi|2039827084;A0A2C9JG50;Cnem109644-RA
NaN	24.7721	NaN	NaN	NaN	NaN	Uncharacterized protein	structural constituent of ribosome [GO:0003735]	translation [GO:0006412]	106051989;C0Q70_02098	Biomphalaria glabrata (Bloodfluke planorb) (Freshwater snail);Pomacea canaliculata (Golden apple snail)	150;451	3	28.7	16.163	gi|2039827982;gi|2039813089;gi|2039812210;Cnem164130-RA;Cnem033382-RA;gi|2188975336;gi|1397648816;gi|1383766094;A0A2T7Q1F3;Cnem111473-RA;gi|2039825330;gi|908502131;A0A2C9K5D0
26.0437	26.7585	NaN	NaN	NaN	NaN	Uncharacterized protein	structural constituent of ribosome [GO:0003735]	translation [GO:0006412]	106055201	Biomphalaria glabrata (Bloodfluke planorb) (Freshwater snail)	146	6	40	16.46	gi|2039809821;gi|908411459;gi|908411457;A0A2C9LMJ8;gi|2188977189
24.5455	24.8437	NaN	NaN	NaN	NaN	Uncharacterized protein	structural constituent of ribosome [GO:0003735]	translation [GO:0006412]	ORF11560;ORF17040	Arion vulgaris	136;98	3	29.5	15.362	gi|2039827358;gi|2039829948;gi|2039812023;gi|1066792463;A0A0B6Y3N4;gi|1066788953;A0A0B6Y8N4;gi|2039826603;Cnem144250-RA;Cnem071986-RA;Cnem130517-RA
NaN	NaN	NaN	NaN	NaN	27.4898	Uncharacterized protein	transcription coactivator activity [GO:0003713]		106059910;ORF51425	Arion vulgaris;Biomphalaria glabrata (Bloodfluke planorb) (Freshwater snail)	104	4	55.8	11.955	gi|908423353;gi|2188998203;A0A2C9M4A1;gi|2039827373;gi|1066765279;A0A0B6Z8Q5
25.5683	24.994	NaN	NaN	NaN	NaN	Uncharacterized protein	translation elongation factor activity [GO:0003746]	glutathione metabolic process [GO:0006749]	ORF36635	Arion vulgaris	428	4	8.2	49.012	gi|1066774879;A0A0B6YUR8
26.1	26.0964	NaN	NaN	NaN	NaN	Uncharacterized protein	translation elongation factor activity [GO:0003746]		ORF212275	Arion vulgaris	247	6	28.6	25.27	Cnem118054-RA;Cnem118298-RA;Cnem040692-RA;gi|2039830568;gi|1066700969;A0A0B7BVX2
NaN	23.6457	NaN	NaN	NaN	NaN	Uncharacterized protein	UDP-glucose:glycoprotein glucosyltransferase activity [GO:0003980]	protein glycosylation [GO:0006486]	ORF96353;ORF96360	Arion vulgaris	686;692	6	16.6	64.125	Cnem025725-RA;gi|1066742683;A0A0B7A3W1;gi|1066742685;A0A0B7A4A1;gi|2188959801
NaN	NaN	NaN	NaN	NaN	26.8993	Uncharacterized protein	unfolded protein binding [GO:0051082]	protein folding [GO:0006457]	106050558	Biomphalaria glabrata (Bloodfluke planorb) (Freshwater snail)	126	3	26.2	14.371	gi|908497492;A0A2C9K460
NaN	NaN	NaN	NaN	24.7607	27.35	Uncharacterized protein		cell differentiation [GO:0030154];nervous system development [GO:0007399]	106070820	Biomphalaria glabrata (Bloodfluke planorb) (Freshwater snail)	2177	4	1.7	236.73	gi|908463656;A0A2C9JWJ1
NaN	NaN	NaN	NaN	NaN	23.82	Uncharacterized protein		developmental process [GO:0032502]	106061611	Biomphalaria glabrata (Bloodfluke planorb) (Freshwater snail)	1007	2	1.5	108.01	gi|908402553;A0A2C9JH23
NaN	NaN	30.6233	30.5776	27.6914	25.7876	Uncharacterized protein		glutathione metabolic process [GO:0006749]				18	29.1	60.721	gi|2188968547
NaN	NaN	NaN	NaN	NaN	26.0479	Uncharacterized protein		localization [GO:0051179];signal transduction [GO:0007165]	106059375	Biomphalaria glabrata (Bloodfluke planorb) (Freshwater snail)	1620;1635;1750;1917;1931;1932;1938;1953;1959;1961;1962;1966;1969;1971;1974;1975;1977;1978;1980;1981;1984	7	4.4	219.07	gi|908422108;A0A2C9K8W2;A0A2C9K8Y8;A0A2C9K8X9;A0A2C9K8X1;gi|908422124;A0A2C9K8W4;gi|908422122;gi|908422120;A0A2C9K8X4;gi|908422116;A0A2C9K8W9;gi|908422118;gi|908422114;A0A2C9K945;gi|908422112;A0A2C9K8X2;gi|908422110;A0A2C9K8X6;A0A2C9K8X3;gi|908422106;gi|908422126;gi|908422128;A0A2C9K931;A0A2C9K940;gi|908422130;gi|908422146;A0A2C9K8X7;gi|908422144;A0A2C9K8W8;gi|908422142;A0A2C9K8X8;A0A2C9K8W6;gi|9…
NaN	24.6897	NaN	NaN	NaN	NaN	Uncharacterized protein		mRNA export from nucleus [GO:0006406];proteasome assembly [GO:0043248]	C0Q70_02687	Pomacea canaliculata (Golden apple snail)	75	2	14.7	8.7089	gi|1397663906;gi|1383762346;A0A2T7PQM3;gi|2039810955;gi|2188982757
27.2228	26.644	NaN	NaN	27.0979	26.3406	Uncharacterized protein		nucleosome assembly [GO:0006334]	106070945	Biomphalaria glabrata (Bloodfluke planorb) (Freshwater snail)	265	8	43.4	30.279	gi|908464269;A0A2C9JWN9;gi|2039826054;gi|2188964161;gi|2188964157;gi|2188964155;Cnem007086-RA;gi|2188964162;gi|2188964156
28.0569	26.8568	NaN	NaN	NaN	24.7923	Uncharacterized protein		proteolysis involved in protein catabolic process [GO:0051603]	C0Q70_13705	Pomacea canaliculata (Golden apple snail)	226	11	46.9	28.023	Cnem136241-RA;gi|2039830285;Cnem134862-RA;gi|1383752635;A0A2T7NXY3
NaN	NaN	NaN	NaN	NaN	28.1632	Uncharacterized protein		regulation of muscle contraction [GO:0006937]	106076133;106078739;C0Q70_04452	Biomphalaria glabrata (Bloodfluke planorb) (Freshwater snail);Pomacea canaliculata (Golden apple snail)	132;292;294	16	38.4	34.28	A0A2C9KU93;gi|908490442;A0A2C9KID7;gi|908482408;gi|1397669121;gi|1397669107;gi|1397669110;gi|1397669115;gi|1397669118;gi|1397669123;gi|1397669132;gi|1397669126;gi|1397669129;gi|1397669137;gi|1397669134;gi|1383759818;A0A2T7PIE8;gi|1397669113
30.2789	28.1122	NaN	25.7138	25.593	28.9077	Uncharacterized protein		regulation of muscle contraction [GO:0006937]	ORF68591 ORF68598;ORF68595	Arion vulgaris	332;348	31	55.8	40.473	Cnem040497-RA;gi|1066755927;A0A0B6ZKU4;gi|1066755929;gi|1066755925;A0A0B6ZMC0
NaN	NaN	NaN	NaN	27.1344	26.2835	Uncharacterized protein		response to metal ion [GO:0010038]	106073758	Biomphalaria glabrata (Bloodfluke planorb) (Freshwater snail)	135;145;158;174	2	14.8	15.074	gi|908474893;A0A2C9M5H4;gi|908474890;A0A2C9M553;gi|908474887;A0A2C9M584;gi|908474884;A0A2C9M549;gi|2188959962
27.2461	NaN	NaN	NaN	NaN	NaN	Uncharacterized protein		response to metal ion [GO:0010038]	C0Q70_13282;ORF79894;ORF79898;ORF79901	Arion vulgaris;Pomacea canaliculata (Golden apple snail)	115;157;55	2	16.2	16.547	Cnem146972-RA;gi|1066750343;gi|1066750341;A0A0B6ZVJ4;A0A0B6ZT17;gi|1383752221;A0A2T7NWT7;gi|1397715600;gi|1397715598;gi|1397715596;gi|1397715594;gi|2039820524;gi|1397715592;gi|1066750345;A0A0B6ZT90
25.0189	24.899	NaN	NaN	25.2735	26.1267	Uncharacterized protein		signal transduction [GO:0007165]	106079215;ORF190183;ORF58333	Arion vulgaris;Biomphalaria glabrata (Bloodfluke planorb) (Freshwater snail)	109;341	4	17.3	37.252	gi|908492319;gi|908492316;gi|2188981667;gi|2039829426;gi|2039805122;gi|1066708339;A0A2C9K2Z9;A0A0B7BKD8;Cnem022143-RA;Cnem044866-RA;Cnem123853-RA;gi|1066761265;A0A0B6ZCU5
NaN	NaN	27.1769	26.4988	NaN	NaN	Uncharacterized protein		signal transduction [GO:0007165]	C0Q70_04104	Pomacea canaliculata (Golden apple snail)	341	4	17.3	37.247	gi|1397659543;gi|1383763732;A0A2T7PUN6;gi|1397659541;gi|1397659539;gi|1397659537
NaN	25.1087	NaN	NaN	NaN	NaN	Uncharacterized protein			ORF47597	Arion vulgaris	287	2	12.9	31.989	gi|1066767505;A0A0B6Z3T6;gi|2188961945;gi|2039814450;gi|2188975033
27.9779	NaN	NaN	NaN	NaN	NaN	Uncharacterized protein			C0Q70_05237;C0Q70_05239;ORF58100;ORF58108;ORF75062;ORF75073;ORF75080;ORF75091;ORF75097	Arion vulgaris;Pomacea canaliculata (Golden apple snail)	145;147;159;179;244;259;322;337;91	10	20.2	37.883	gi|1066752653;A0A0B6ZPT3;gi|1066752647;A0A0B6ZQH8;gi|2039820392;gi|1066752651;A0A0B6ZQH3;gi|1066752657;A0A0B6ZSB9;gi|1397666880;gi|1397666868;gi|1397666871;gi|1397666883;gi|1397666874;gi|1397666862;gi|1397666865;gi|1397666859;gi|1397666877;gi|1397666856;gi|1397666886;gi|1397666892;gi|1397666889;A0A0B6ZEY8;gi|1066761351;A0A2T7PKS0;gi|1383760594;gi|1066761349;A0A0B6ZEL1;A0A0B6ZQ08;gi|1066752645;gi|…
NaN	25.656	NaN	NaN	NaN	NaN	Uncharacterized protein			106071326;ORF151818;ORF151824;ORF151829;ORF82114;ORF82119;ORF82123;ORF82127	Arion vulgaris;Biomphalaria glabrata (Bloodfluke planorb) (Freshwater snail)	142;157;221;279;283;293;300;355	3	11.3	40.114	A0A0B6ZUS1;gi|1066749207;gi|1066749203;A0A0B6ZVK6;gi|1066721739;A0A0B7B1C8;A0A0B6ZUX2;gi|1066749205;A0A0B7B1W7;gi|1066721741;A0A0B6ZX80;gi|1066749201;A0A2C9M7L8;Cnem070034-RA;gi|1066721743;A0A0B7AYG7;gi|908465796
NaN	26.7492	NaN	NaN	NaN	NaN	Uncharacterized protein			ORF92852;ORF92859 ORF92895;ORF92871;ORF92875;ORF92879;ORF92883;ORF92887;ORF92900;ORF92915 ORF92890;ORF92919 ORF92904;ORF92923 ORF92931;ORF92927 ORF92958;ORF92939;ORF92950 ORF92867;ORF92954	Arion vulgaris	232;242;255;284	30	55.3	32.652	A0A0B7A242;gi|1066744205;gi|1066744233;gi|1066744211;gi|1066744195;A0A0B7A4G7;A0A0B7A1Q2;gi|1066744245;gi|1066744227;A0A0B7A212;gi|1066744225;A0A0B7A227;gi|1066744231;gi|1066744217;gi|1066744197;A0A0B7A2P3;A0A0B7A219;A0A0B7A2N2;A0A0B7A4F3;gi|1066744229;gi|1066744235;A0A0B7A484;gi|1066744249;A0A0B7A1R3;gi|1066744213;gi|1066744209;gi|1066744239;A0A0B7A489;gi|1066744237;A0A0B7A2M1;A0A0B7A234;gi|1066…
NaN	24.2051	NaN	NaN	NaN	NaN	Uncharacterized protein			ORF96473	Arion vulgaris	142	2	10.6	14.787	gi|1066742627;A0A0B7A4T2
NaN	26.485	NaN	NaN	NaN	NaN	Uncharacterized protein			ORF155783;ORF180834;ORF180847;ORF180848;ORF98100	Arion vulgaris	181;192;271;272;94	4	17.7	19.468	gi|1066720347;A0A0B7B1Q0;gi|1066741887;A0A0B7A5X1;gi|1066711797;A0A0B7BDW6;gi|1066711807;A0A0B7BDW1;gi|2039810483;gi|1066711795;A0A0B7BDM4
NaN	NaN	NaN	NaN	NaN	26.2766	Uncharacterized protein			106074141;ORF182832	Arion vulgaris;Biomphalaria glabrata (Bloodfluke planorb) (Freshwater snail)	553;580	3	6	63.572	Cnem123948-RA;gi|908476217;A0A2C9JZI6;gi|1066711123;A0A0B7BDN2;gi|2188991547;gi|2039809068
23.4335	24.9294	NaN	NaN	NaN	NaN	Uncharacterized protein			ORF177948	Arion vulgaris	341	3	17.3	36.807	gi|1066712591;A0A0B7BES3
25.2279	NaN	NaN	NaN	NaN	NaN	Uncharacterized protein			ORF184170	Arion vulgaris	361	2	14.8	20.501	gi|2039825820;gi|1066710621;A0A0B7BHM3
26.2647	26.4541	NaN	NaN	NaN	NaN	Uncharacterized protein			ORF202102;ORF202265 ORF202521;ORF202427;ORF202561;ORF202572;ORF202588;ORF202686;ORF202733;ORF202749;ORF202805;ORF202928;ORF202944;ORF202985;ORF203001;ORF203017 ORF202439;ORF203058;ORF203103;ORF203119;ORF203160;ORF203171;ORF203187;ORF203203	Arion vulgaris	1317;1321;1323;1327;1329;1361;1365;1367;1371;2418;2424;2445;2449;2451;2455;2461;930;936;963	13	5.6	273.12	A0A0B7BN35;A0A0B7BQR1;A0A0B7BRA8;gi|1066704521;gi|1066704551;gi|1066704595;gi|1066704543;A0A0B7BNY8;gi|1066704577;gi|1066704537;A0A0B7BR94;A0A0B7BP83;gi|1066704529;A0A0B7BR91;A0A0B7BP09;gi|1066704561;gi|1066704541;A0A0B7BR98;gi|1066704555;gi|1066704531;A0A0B7BRA4;gi|1066704539;A0A0B7BQQ6;gi|1066704523;A0A0B7BN45;A0A0B7BQN5;gi|1066704579;gi|1066704535;A0A0B7BP19;gi|1066704587;gi|1066704573;A0A0B7B…
NaN	NaN	NaN	NaN	22.9529	28.9776	Uncharacterized protein			106055028	Biomphalaria glabrata (Bloodfluke planorb) (Freshwater snail)	280	5	19.6	31.627	A0A2C9JE63;gi|908411023;gi|2188963832
NaN	NaN	NaN	NaN	29.1305	28.3566	Uncharacterized protein			106063623	Biomphalaria glabrata (Bloodfluke planorb) (Freshwater snail)	5303	4	0.7	607.22	A0A2C9JQC9;gi|908435856;gi|2188985857
NaN	NaN	NaN	NaN	NaN	27.6305	Uncharacterized protein			106068552	Biomphalaria glabrata (Bloodfluke planorb) (Freshwater snail)	1218	9	9.4	137.43	gi|908454642;A0A2C9JU94
NaN	NaN	NaN	NaN	NaN	25.8842	Uncharacterized protein			106071252	Biomphalaria glabrata (Bloodfluke planorb) (Freshwater snail)	134	2	12.7	14.24	gi|908465479;A0A2C9JWV6
NaN	NaN	NaN	NaN	NaN	28.2084	Uncharacterized protein			106074568	Biomphalaria glabrata (Bloodfluke planorb) (Freshwater snail)	372	2	6.5	41.798	gi|908477647;A0A2C9JZU6
NaN	NaN	NaN	NaN	NaN	25.175	Uncharacterized protein			106078167	Biomphalaria glabrata (Bloodfluke planorb) (Freshwater snail)	421	37	44.4	47.205	gi|908488201;A0A2C9K1T4;gi|908488218;A0A2C9K1T3
NaN	NaN	NaN	NaN	32.4534	28.4166	Uncharacterized protein			106074028	Biomphalaria glabrata (Bloodfluke planorb) (Freshwater snail)	138	10	51.4	15.607	A0A2C9KHY5;gi|908475867;gi|2188969347
NaN	NaN	NaN	NaN	NaN	25.0084	Uncharacterized protein			106058943	Biomphalaria glabrata (Bloodfluke planorb) (Freshwater snail)	1065	2	2.6	116.86	gi|908421133;A0A2C9KIT9
NaN	NaN	NaN	NaN	NaN	28.0356	Uncharacterized protein			106067686	Biomphalaria glabrata (Bloodfluke planorb) (Freshwater snail)	377;398	3	6.4	42.924	gi|908451207;A0A2C9KIZ3;gi|908451204;A0A2C9KIX1;gi|2039828927;gi|2188997112
NaN	NaN	NaN	NaN	26.7006	28.7146	Uncharacterized protein			106055352;ORF191957;ORF191959;ORF192003;ORF192023;ORF192034;ORF192042;ORF192050;ORF192058	Arion vulgaris;Biomphalaria glabrata (Bloodfluke planorb) (Freshwater snail)	1123;207;242;726;745;757;776;779;798	13	11.7	126.58	A0A2C9KJV4;gi|908411817;gi|2188960354;A0A0B7BL72;gi|1066707741;A0A0B7BLU2;A0A0B7BL77;gi|1066707749;A0A0B7BL81;gi|1066707739;gi|1066707761;A0A0B7BLT4;A0A0B7BJP4;gi|1066707737;gi|1066707735;A0A0B7BJI7;A0A0B7BJI1;gi|1066707745;gi|1066707759
NaN	NaN	NaN	NaN	28.3754	27.0221	Uncharacterized protein			106052512	Biomphalaria glabrata (Bloodfluke planorb) (Freshwater snail)	136	3	28.7	14.307	A0A2C9KLV8;gi|908504114;gi|2188961641
NaN	24.2513	NaN	NaN	28.2076	27.5404	Uncharacterized protein			106062984	Biomphalaria glabrata (Bloodfluke planorb) (Freshwater snail)	222	12	66.2	24.858	A0A2C9KQT2;gi|908433763;gi|2188991949
NaN	NaN	NaN	NaN	NaN	28.2875	Uncharacterized protein			106062287	Biomphalaria glabrata (Bloodfluke planorb) (Freshwater snail)	124	2	13.7	13.686	gi|908431481;A0A2C9KRW0
NaN	NaN	NaN	NaN	29.7384	27.8581	Uncharacterized protein			106070957	Biomphalaria glabrata (Bloodfluke planorb) (Freshwater snail)	121	5	44.6	13.546	gi|908464323;A0A2C9KY91
28.576	29.3348	29.5912	30.0001	31.0066	31.0562	Uncharacterized protein			106054431	Biomphalaria glabrata (Bloodfluke planorb) (Freshwater snail)	208;334;346;351;363;366;378;383;390;394;395	25	51.9	41.564	gi|908409418;A0A2C9LCM8;gi|908409416;A0A2C9LDC7;A0A2C9LD50;gi|908409422;gi|908409420;A0A2C9LCX0;A0A2C9LCM9;A0A2C9LCW7;gi|908409400;A0A2C9LCM3;gi|908409402;gi|908409406;gi|908409408;A0A2C9LCN5;gi|908409424;gi|908409410;A0A2C9LD55;A0A2C9LD45;A0A2C9LCX5;gi|908409412
NaN	NaN	NaN	NaN	29.7013	25.2065	Uncharacterized protein			106054431	Biomphalaria glabrata (Bloodfluke planorb) (Freshwater snail)	390	21	40	46.148	gi|908409404;A0A2C9LDC2
NaN	NaN	NaN	NaN	27.1131	27.8336	Uncharacterized protein			106054709	Biomphalaria glabrata (Bloodfluke planorb) (Freshwater snail)	179	5	26.8	19.432	gi|908400544;A0A2C9LUQ0
NaN	NaN	NaN	NaN	NaN	26.2917	Uncharacterized protein			106068452	Biomphalaria glabrata (Bloodfluke planorb) (Freshwater snail)	191	2	9.9	21.376	gi|908454165;A0A2C9M2D8
NaN	NaN	NaN	NaN	27.0113	26.8692	Uncharacterized protein			106056066	Biomphalaria glabrata (Bloodfluke planorb) (Freshwater snail)	224	3	14.3	23.938	A0A2C9M2V7;gi|908413843;gi|2188967789
NaN	NaN	NaN	NaN	26.2699	NaN	Uncharacterized protein			106065054	Biomphalaria glabrata (Bloodfluke planorb) (Freshwater snail)	612	2	3.4	69.015	gi|908403483;A0A2C9M4X4
NaN	NaN	NaN	NaN	NaN	25.2102	Uncharacterized protein			106053120	Biomphalaria glabrata (Bloodfluke planorb) (Freshwater snail)	324	14	44.4	37.055	gi|908506107;gi|2188968568;A0A2C9M653
NaN	NaN	NaN	NaN	27.4296	NaN	Uncharacterized protein			106055189	Biomphalaria glabrata (Bloodfluke planorb) (Freshwater snail)	765	3	3	83.26	gi|908411427;A0A2C9M818
NaN	NaN	NaN	NaN	NaN	26.1287	Uncharacterized protein			106070028	Biomphalaria glabrata (Bloodfluke planorb) (Freshwater snail)	3142	2	1.2	343.74	A0A2C9M9G4;gi|908460662;gi|2188986386
NaN	NaN	27.2563	27.0099	NaN	NaN	Uncharacterized protein			C0Q70_10350	Pomacea canaliculata (Golden apple snail)	223	3	9.9	24.994	gi|1397689394;gi|1383757682;A0A2T7PCC4
NaN	NaN	27.2031	NaN	NaN	NaN	Uncharacterized protein			C0Q70_10353	Pomacea canaliculata (Golden apple snail)	1274	6	5.8	143.45	A0A2T7PCD2;gi|1383757685;gi|1397689266
NaN	NaN	27.3602	27.6257	NaN	NaN	Uncharacterized protein			C0Q70_05285	Pomacea canaliculata (Golden apple snail)	327	5	20.5	37.216	gi|1397671895;gi|1383760640;A0A2T7PKS1
23.7283	24.4736	NaN	NaN	NaN	NaN	Uncharacterized protein			106053809;ORF55396;ORF55400;ORF55404;ORF55408	Arion vulgaris;Biomphalaria glabrata (Bloodfluke planorb) (Freshwater snail)	200;243;250;326;333	3	12	35.814	Cnem011783-RA;gi|908508762;A0A2C9K705;gi|1066762863;A0A0B6ZAC7;gi|1066762861;A0A0B6ZCV2;gi|1066762865;A0A0B6ZAN0;gi|2188962840;gi|1066762867;A0A0B6ZAW0;gi|2039822264;gi|2188962842
27.5552	26.8221	NaN	NaN	NaN	NaN	Uncharacterized protein			ORF128958	Arion vulgaris	156	4	11.8	40.662	Cnem012789-RA;gi|2039824719;gi|1066730005;A0A0B7AMF3;gi|2188997089
27.9503	29.586	NaN	NaN	NaN	NaN	Uncharacterized protein			ORF142652;ORF97580	Arion vulgaris	153;222	15	87.8	24.933	Cnem031677-RA;gi|2039821397;gi|1066725091;A0A0B7AX16;gi|1066742127;A0A0B7A5L6
27.1147	27.5234	NaN	NaN	NaN	NaN	Uncharacterized protein			ORF133080;ORF18243;ORF18247	Arion vulgaris	229;339;473	22	15.9	193.7	Cnem043829-RA;gi|1066728527;A0A0B7AQ23;gi|1066788247;A0A0B6Y945;gi|1066788249;A0A0B6YAK7
NaN	25.9066	NaN	NaN	NaN	NaN	Uncharacterized protein			ORF10583	Arion vulgaris	93	3	3.5	87.167	Cnem071337-RA;gi|2039814325;gi|1066793207;A0A0B6Y272
NaN	24.6881	NaN	NaN	NaN	NaN	Uncharacterized protein			ORF140591 ORF140588 ORF140599 ORF140603	Arion vulgaris	324	16	47.7	37.103	Cnem081003-RA;gi|2039814016;gi|1066725795;gi|1066725793;gi|1066725789;gi|1066725787;A0A0B7ASS1
NaN	22.8179	NaN	NaN	NaN	NaN	Uncharacterized protein			ORF16133	Arion vulgaris	104	2	14.1	27.889	Cnem088392-RA;gi|1066789409;A0A0B6Y8V9;gi|2039818546
NaN	24.8545	NaN	NaN	NaN	NaN	Uncharacterized protein			ORF106779	Arion vulgaris	699	6	14.3	83.965	Cnem116280-RA;gi|1066738327;A0A0B7AAX7
31.4062	28.4034	NaN	NaN	NaN	NaN	Uncharacterized protein			ORF58095	Arion vulgaris	176	20	52.1	33.209	Cnem117239-RA;gi|1066761353;A0A0B6ZCI2
25.5446	26.3738	NaN	NaN	NaN	NaN	Uncharacterized protein			ORF28251	Arion vulgaris	80	5	19.1	27.739	Cnem121788-RA;Cnem155562-RA;gi|1066780597;A0A0B6YKF9;gi|2039818433;gi|2039811493
26.1269	26.8486	NaN	NaN	NaN	NaN	Uncharacterized protein			ORF111549	Arion vulgaris	82	10	61	20.018	Cnem130648-RA;gi|1066736527;A0A0B7ADI2;gi|2039820688
25.1207	24.3752	NaN	NaN	NaN	NaN	Uncharacterized protein			ORF119236	Arion vulgaris	280	11	40.7	37.417	Cnem134485-RA;gi|1066733709;A0A0B7AJ70
NaN	22.994	NaN	NaN	NaN	NaN	Uncharacterized protein			106057164;ORF85865;ORF85868	Arion vulgaris;Biomphalaria glabrata (Bloodfluke planorb) (Freshwater snail)	273;338	3	6.5	39.5	Cnem136283-RA;gi|1066747483;A0A0B6ZX77;gi|908416864;gi|2188960563;gi|2039826838;gi|2039815173;gi|1066747481;A0A2C9JJG0;A0A0B6ZZS8;Cnem012046-RA;Cnem069854-RA
NaN	NaN	29.2101	29.2476	NaN	NaN	Uncharacterized protein			C0Q70_03182	Pomacea canaliculata (Golden apple snail)	550	3	3.6	78.587	gi|1397662361;gi|1383762829;A0A2T7PS52
25.1887	25.683	NaN	NaN	NaN	NaN	Uncharacterized protein			ORF203409	Arion vulgaris	917	13	11.6	164.35	gi|2039806514;gi|1066704491;A0A0B7BRC2
NaN	25.9822	NaN	NaN	NaN	NaN	Uncharacterized protein			ORF39713 ORF39718;ORF39715	Arion vulgaris	256;299	4	15.6	27.256	gi|2039814764;gi|1066772859;gi|1066772855;A0A0B6YXX1;gi|1066772857;A0A0B6YWN1
27.507	27.1519	NaN	NaN	NaN	NaN	Uncharacterized protein			ORF143784;ORF143808	Arion vulgaris	240;625	14	20.3	97.079	gi|2039817954;gi|1066724631;A0A0B7AXM4;gi|1066724637;A0A0B7AVI5;Cnem128493-RA
NaN	24.4311	NaN	NaN	NaN	NaN	Uncharacterized protein			106068531	Biomphalaria glabrata (Bloodfluke planorb) (Freshwater snail)	597	3	6.8	65.523	gi|2039823715;gi|908454518;A0A2C9JU73;gi|2188964402
NaN	25.1507	NaN	NaN	NaN	NaN	Uncharacterized protein			106073882;ORF198234	Arion vulgaris;Biomphalaria glabrata (Bloodfluke planorb) (Freshwater snail)	589;593;594	5	15	65.405	gi|2039826444;gi|2039805279;gi|1066706013;A0A0B7BKY3;gi|908475298;A0A2C9JZ99;gi|908475295;Cnem100140-RA;A0A2C9JZB1;gi|2188961819
24.9975	24.6007	NaN	NaN	NaN	NaN	Uncharacterized protein			ORF92863	Arion vulgaris	183	39	47.6	47.057	gi|2039830571;gi|1066744243;A0A0B7A1P4
NaN	NaN	NaN	NaN	28.5517	NaN	Uncharacterized protein			106076741	Biomphalaria glabrata (Bloodfluke planorb) (Freshwater snail)	171	5	19.7	33.407	gi|2188960355;gi|908484170;A0A2C9LD33
26.552	26.9371	NaN	NaN	NaN	NaN	Uncharacterized protein			106078167;ORF92855;ORF92909;ORF92936	Arion vulgaris;Biomphalaria glabrata (Bloodfluke planorb) (Freshwater snail)	232;242;255;421	42	52.8	43.738	gi|2188964234;gi|2188962076;gi|908488196;A0A2C9K1R9;gi|908488207;A0A2C9K1T7;gi|1066744207;A0A0B7A2N7;gi|1066744247;A0A0B7A2L7;gi|1066744221;A0A0B7A4G0;gi|908488248;A0A2C9K1T8
NaN	NaN	NaN	27.0862	NaN	NaN	Uncharacterized protein						9	30.2	28.154	gi|2188973448
NaN	NaN	30.2741	28.8702	NaN	NaN	Uncharacterized protein			106067662	Biomphalaria glabrata (Bloodfluke planorb) (Freshwater snail)	290	7	24.6	36.2	gi|2188975998;gi|908404151;A0A2C9JIA1
NaN	NaN	NaN	NaN	NaN	25.8562	Uncharacterized protein						2	7.6	16.749	gi|2188986658
NaN	NaN	NaN	NaN	27.9432	25.6387	Uncharacterized protein						4	26.5	16.531	gi|2188998495
NaN	25.4672	NaN	NaN	NaN	NaN	Uncharacterized protein;VWFA domain-containing protein	calcium ion binding [GO:0005509]		C0Q70_01930;ORF64103	Arion vulgaris;Pomacea canaliculata (Golden apple snail)	216;3088	5	11	100.25	Cnem009781-RA;A0A0B6ZJ92;gi|1397654235;gi|1383765928;gi|1397654243;gi|1397654221;gi|1397654229;gi|1397654223;gi|1397654225;gi|1397654227;gi|1397654231;gi|1397654233;gi|1397654237;gi|1066758281;gi|1397654239;gi|1397654241;gi|1397654245;gi|1397654247;gi|1397654251;gi|1397654253;gi|1397654249;gi|1397654255;gi|1397654257;A0A2T7Q0V5
NaN	NaN	NaN	NaN	NaN	28.2685	Uncharacterized protein;VWFA domain-containing protein			106063774;106071461	Biomphalaria glabrata (Bloodfluke planorb) (Freshwater snail)	209;745	2	5.2	79.18	gi|908436364;A0A2C9LWY7;gi|908405144;A0A2C9KNZ1
24.9246	NaN	NaN	NaN	NaN	NaN	Urease (EC 3.5.1.5)	nickel cation binding [GO:0016151];urease activity [GO:0009039]	urea catabolic process [GO:0043419]	ORF10997	Arion vulgaris	373	2	8.3	39.65	gi|1066792899;A0A0B6Y3V6
NaN	NaN	NaN	NaN	NaN	26.754	Usp domain-containing protein			106077891	Biomphalaria glabrata (Bloodfluke planorb) (Freshwater snail)	147	2	17	16.578	A0A2C9K1J9;gi|908487248;gi|2188985711
25.2345	26.1528	NaN	NaN	NaN	NaN	Usp domain-containing protein			ORF129396	Arion vulgaris	154	4	30	14.309	Cnem075886-RA;gi|1066729841;A0A0B7AQ72;gi|2039822290
NaN	24.6409	NaN	NaN	NaN	NaN	UTP--glucose-1-phosphate uridylyltransferase (EC 2.7.7.9)	UTP:glucose-1-phosphate uridylyltransferase activity [GO:0003983]	glycogen biosynthetic process [GO:0005978];UDP-glucose metabolic process [GO:0006011]	ORF130228;ORF130232;ORF81491	Arion vulgaris	267;515;532	4	9.1	53.374	Cnem021267-RA;gi|2039815557;gi|1066749517;A0A0B6ZV27;gi|1066729515;A0A0B7AN08;gi|1066729517;A0A0B7ANL7
NaN	NaN	NaN	NaN	NaN	25.2021	UV excision repair protein RAD23	damaged DNA binding [GO:0003684];polyubiquitin modification-dependent protein binding [GO:0031593];ubiquitin binding [GO:0043130]	nucleotide-excision repair [GO:0006289];proteasome-mediated ubiquitin-dependent protein catabolic process [GO:0043161]	106063577	Biomphalaria glabrata (Bloodfluke planorb) (Freshwater snail)	385	3	13.5	41.268	gi|908435694;A0A2C9JQB6
NaN	NaN	NaN	25.5697	NaN	NaN	UV excision repair protein RAD23	damaged DNA binding [GO:0003684];polyubiquitin modification-dependent protein binding [GO:0031593];ubiquitin binding [GO:0043130]	nucleotide-excision repair [GO:0006289];proteasome-mediated ubiquitin-dependent protein catabolic process [GO:0043161]	C0Q70_16516	Pomacea canaliculata (Golden apple snail)	360	2	10.8	38.847	A0A2T7NQ24;gi|1383749845;gi|1397726729
NaN	25.2898	NaN	NaN	NaN	NaN	Vinculin	actin filament binding [GO:0051015];structural molecule activity [GO:0005198]	cell adhesion [GO:0007155]	ORF103253;ORF103260	Arion vulgaris	1027;971	2	2.5	106.99	gi|1066739623;A0A0B7A854;gi|1066739625;A0A0B7A8Q8
NaN	25.5893	NaN	25.7398	NaN	NaN	Vinculin	actin filament binding [GO:0051015];structural molecule activity [GO:0005198]	cell adhesion [GO:0007155]	ORF133181 ORF133169	Arion vulgaris	964	2	2.7	106.6	gi|1066728499;gi|1066728495;A0A0B7APE0
NaN	25.2071	NaN	NaN	NaN	NaN	V-type proton ATPase subunit C	proton-transporting ATPase activity, rotational mechanism [GO:0046961]		106065507;ORF83170	Arion vulgaris;Biomphalaria glabrata (Bloodfluke planorb) (Freshwater snail)	351;390	3	11	44.881	gi|2039807141;gi|908443359;A0A2C9LKK7;gi|1066748733;A0A0B6ZVG3;gi|2188983108
27.2103	25.9521	NaN	NaN	28.1001	29.4157	V-type proton ATPase subunit G	proton-transporting ATPase activity, rotational mechanism [GO:0046961]		ORF34552;ORF34554	Arion vulgaris	116;78	5	21.6	13.498	Cnem106737-RA;gi|1066776133;A0A0B6YRN1;gi|2039800463;gi|1066776135;A0A0B6YRQ5
25.915	25.4316	NaN	NaN	NaN	NaN	VWFA domain-containing protein			ORF170501;ORF170508	Arion vulgaris	398;420	8	35.3	27.085	Cnem105478-RA;gi|2039801180;gi|2039801183;gi|1066715213;A0A0B7B7R1;gi|2188988085;gi|1066715215;A0A0B7B8N4;gi|2188988075
27.444	27.4406	NaN	NaN	NaN	NaN	Xylose isomerase (EC 5.3.1.5)	metal ion binding [GO:0046872];xylose isomerase activity [GO:0009045]	D-xylose metabolic process [GO:0042732]	106069308;C0Q70_16948;ORF92689	Arion vulgaris;Biomphalaria glabrata (Bloodfluke planorb) (Freshwater snail);Pomacea canaliculata (Golden apple snail)	152;460;462	5	14.1	51.904	gi|2039827437;gi|2188996711;gi|2188996707;gi|1066744315;A0A0B7A1X7;gi|908457825;A0A2C9M2L2;gi|2188996712;gi|1397727912;gi|1383750268;A0A2T7NR70
NaN	23.0388	NaN	NaN	NaN	NaN							3	10.4	52.789	Cnem001074-RA
25.8485	26.0683	NaN	NaN	NaN	NaN							5	31	25.621	Cnem001159-RA
NaN	28.0259	NaN	NaN	NaN	NaN							8	48.5	21.111	Cnem001689-RA;gi|2039818814
NaN	22.3009	NaN	NaN	NaN	NaN							7	11	64.819	Cnem002087-RA
25.7594	23.6852	NaN	NaN	NaN	NaN							4	4.7	148.7	Cnem002471-RA
27.7105	NaN	NaN	NaN	NaN	NaN							2	6.9	39.342	Cnem002698-RA;gi|2039808929
NaN	24.5055	NaN	NaN	NaN	NaN							2	9.1	40.644	Cnem002776-RA
25.2373	NaN	NaN	NaN	NaN	NaN							3	7.5	64.566	Cnem002832-RA;Cnem151974-RA;Cnem151973-RA
27.5752	27.3629	NaN	NaN	NaN	NaN							12	47.3	32.719	Cnem002870-RA;gi|2039827580
29.6991	27.9605	NaN	NaN	NaN	NaN							8	64.8	11.923	Cnem003241-RA;Cnem137968-RA;Cnem137964-RA
NaN	25.078	NaN	NaN	NaN	NaN							3	16	24.268	Cnem003675-RA
27.033	NaN	NaN	NaN	NaN	NaN							4	45.9	14.623	Cnem003710-RA
26.6379	25.9795	NaN	NaN	NaN	NaN							4	50.7	7.871	Cnem004039-RA;gi|2039822223
27.5577	23.897	NaN	NaN	NaN	NaN							8	16	52.191	Cnem004076-RA
26.3846	24.073	NaN	NaN	NaN	NaN							3	3.1	90.587	Cnem004131-RA
NaN	24.667	NaN	NaN	NaN	NaN							7	63.4	19.19	Cnem004343-RA
NaN	26.5973	NaN	NaN	NaN	NaN							2	7.1	44.704	Cnem004508-RA
27.4387	21.9745	NaN	NaN	NaN	NaN							8	67.9	11.95	Cnem005495-RA;gi|2039804400
21.7925	26.6324	NaN	NaN	NaN	NaN							10	27.1	58.821	Cnem006265-RA;gi|2039827253;Cnem006770-RA;gi|2039810293
NaN	25.0659	NaN	NaN	NaN	NaN							3	7.3	42.226	Cnem006798-RA
26.6471	25.3472	NaN	NaN	NaN	NaN							11	17.2	79.839	Cnem006898-RA
NaN	25.2227	NaN	NaN	NaN	NaN							2	28.2	16.324	Cnem008179-RA
NaN	24.2735	NaN	NaN	NaN	NaN							3	7.2	63.118	Cnem009082-RA
NaN	24.8977	NaN	NaN	NaN	NaN							9	7.7	199.61	Cnem009777-RA;REV__gi|1383762851;REV__A0A2T7PS31
27.373	29.2617	NaN	NaN	NaN	NaN							7	13.5	26.032	Cnem009790-RA
NaN	24.8302	NaN	NaN	NaN	NaN							2	15	22.185	Cnem010109-RA
27.3116	25.3449	NaN	NaN	NaN	NaN							3	20.3	21.381	Cnem010212-RA
25.4215	27.9953	NaN	NaN	NaN	NaN							11	35.3	44.267	Cnem010553-RA;Cnem117446-RA;Cnem010554-RA
NaN	23.9504	NaN	NaN	NaN	NaN							2	23.8	15.927	Cnem120076-RA;Cnem010637-RA
26.756	25.6783	NaN	NaN	NaN	NaN							8	30.1	44.692	Cnem010966-RA
NaN	25.47	NaN	NaN	NaN	NaN							5	14	57.528	Cnem011525-RA;gi|2039809826;gi|2188991552
25.7197	25.5433	NaN	NaN	NaN	NaN							5	12.1	78.686	Cnem011526-RA
29.584	28.6803	NaN	NaN	NaN	NaN							14	36.1	49.136	Cnem011817-RA
NaN	24.2298	NaN	NaN	NaN	NaN							5	21.6	42.585	Cnem011981-RA;gi|2039830465
23.6654	NaN	NaN	NaN	NaN	NaN							2	4.9	31.89	Cnem012309-RA
30.4881	31.3215	NaN	NaN	NaN	NaN							32	43.5	80.743	Cnem012584-RA
26.3631	27.5903	NaN	NaN	NaN	NaN							15	59.4	27.453	Cnem013671-RA
NaN	24.6493	NaN	NaN	NaN	NaN							2	8.8	48.753	Cnem014406-RA
26.3588	26.4856	NaN	NaN	NaN	NaN							13	29.8	39.132	Cnem014639-RA;Cnem164067-RA
NaN	24.1576	NaN	NaN	NaN	NaN							2	7.8	46.831	Cnem014641-RA
NaN	25.9002	NaN	NaN	NaN	NaN							5	13.4	39.512	Cnem014645-RA
NaN	25.7067	NaN	NaN	NaN	NaN							7	24.2	41.455	Cnem120218-RA;Cnem014648-RA
NaN	26.2421	NaN	NaN	NaN	NaN							2	11.2	31.187	Cnem015015-RA
NaN	27.1435	NaN	NaN	NaN	NaN							11	24	62.528	Cnem015072-RA;gi|2039821374;gi|2039821372;Cnem015070-RA;gi|2039821373
NaN	25.1889	NaN	NaN	NaN	NaN							3	46.4	6.5615	Cnem015644-RA;Cnem119017-RA;gi|2188960691;gi|2039805176
24.6328	27.0275	NaN	NaN	NaN	NaN							11	27.7	57.642	Cnem015741-RA
25.9244	28.0877	NaN	NaN	NaN	NaN							6	18.3	62.859	Cnem016081-RA
NaN	23.8663	NaN	NaN	NaN	NaN							2	2.3	114.07	Cnem016536-RA;Cnem016534-RA
26.5016	27.025	NaN	NaN	NaN	NaN							10	34.6	43.016	Cnem016538-RA
25.9939	25.5984	NaN	NaN	NaN	NaN							3	13.9	46.332	Cnem016539-RA;gi|2039815918;gi|2039815917
24.5305	27.6252	NaN	NaN	NaN	NaN							5	16.1	68.037	Cnem016648-RA
24.8506	NaN	NaN	NaN	NaN	NaN							2	25	15.633	Cnem016700-RA
25.6412	NaN	NaN	NaN	NaN	NaN							5	11.1	57.431	Cnem016763-RA
26.9809	23.4716	NaN	NaN	NaN	NaN							6	10.6	134.68	Cnem016767-RA
26.8602	NaN	NaN	NaN	NaN	NaN							2	2.7	100.02	Cnem016768-RA
25.8354	NaN	NaN	NaN	NaN	NaN							5	8.9	77.567	Cnem016769-RA
25.719	NaN	NaN	NaN	NaN	26.7971							6	70.1	182.79	Cnem016812-RA
25.3158	26.7194	NaN	NaN	NaN	NaN							6	66.3	10.617	Cnem052679-RA;Cnem016918-RA
NaN	24.5269	NaN	NaN	NaN	NaN							2	5.9	53.341	Cnem124263-RA;Cnem017180-RA;gi|2039815316
27.3977	28.002	28.8641	28.3153	NaN	28.1299							4	27	9.7959	Cnem017193-RA
25.4876	27.0008	NaN	NaN	NaN	NaN							3	21.4	20.255	Cnem019718-RA;Cnem017436-RA
26.433	26.5967	NaN	NaN	NaN	NaN							11	54.9	31.794	Cnem017554-RA;Cnem017551-RA;Cnem017549-RA
24.0266	NaN	NaN	NaN	NaN	NaN							5	28.1	32.918	Cnem017629-RA
NaN	24.0227	NaN	NaN	NaN	NaN							6	36.4	25.449	Cnem017678-RA
25.8864	28.2839	NaN	NaN	NaN	NaN							28	27.6	132.62	Cnem017814-RA
24.185	25.1561	NaN	NaN	NaN	NaN							2	31.8	7.4783	Cnem017899-RA
25.2553	25.139	NaN	NaN	NaN	NaN							5	38.4	26.51	Cnem018253-RA;gi|2039800339
25.9208	27.463	NaN	NaN	24.4489	NaN							12	60.8	28.823	Cnem018319-RA
27.4236	26.7953	NaN	NaN	NaN	NaN							10	38.3	23.438	Cnem018451-RA
NaN	22.1093	NaN	NaN	NaN	NaN							2	11.7	25.894	Cnem019738-RA
24.3448	24.4995	NaN	NaN	NaN	NaN							2	11.9	30.961	Cnem019950-RA
NaN	25.6332	NaN	NaN	NaN	NaN							7	10.1	89.476	Cnem019952-RA
24.086	26.2224	NaN	NaN	NaN	NaN							6	7.7	97.716	Cnem019953-RA;gi|2039809679
26.0692	24.9988	NaN	NaN	NaN	NaN							10	60.5	9.3285	Cnem020062-RA
28.4393	29.3077	NaN	NaN	NaN	NaN							6	57.3	13.979	Cnem020064-RA
29.5355	30.1705	NaN	NaN	NaN	NaN							4	32.8	15.232	Cnem020071-RA;Cnem020075-RA;Cnem020070-RA
NaN	24.9223	NaN	NaN	NaN	NaN							6	12.5	79.121	Cnem020080-RA
25.588	26.4289	NaN	NaN	NaN	NaN							8	10.1	105.81	Cnem020084-RA
NaN	23.6318	NaN	NaN	NaN	NaN							2	12.4	21.704	Cnem020146-RA;gi|2039825831;gi|2039816139;Cnem003540-RA
26.8415	25.3777	NaN	NaN	NaN	NaN							7	48.3	26.458	Cnem020220-RA
NaN	24.8598	NaN	NaN	NaN	NaN							4	16.5	34.49	Cnem020750-RA;gi|2039800238
NaN	25.5017	NaN	NaN	NaN	NaN							5	22	37.967	Cnem021382-RA
26.9517	NaN	NaN	NaN	NaN	NaN							3	14.5	30.647	Cnem021467-RA;gi|2039822737
NaN	26.3852	NaN	NaN	NaN	NaN							5	13.8	35.563	Cnem021506-RA
NaN	25.9641	NaN	NaN	NaN	NaN							5	18.8	21.399	Cnem021507-RA
31.0805	29.6751	27.0204	26.106	NaN	NaN							56	64.5	69.884	Cnem022385-RA
26.0761	26.7491	NaN	NaN	NaN	NaN							3	36.7	15.143	Cnem023619-RA
28.3954	28.3072	NaN	NaN	NaN	NaN							8	20	67.998	Cnem023691-RA
30.1071	27.72	NaN	NaN	NaN	NaN							14	50.2	34.882	Cnem023696-RA
NaN	24.953	NaN	NaN	NaN	NaN							7	9.9	106.01	Cnem023835-RA
NaN	24.8261	NaN	NaN	NaN	NaN							6	10.9	82.699	Cnem023842-RA
26.3947	26.2695	NaN	NaN	NaN	NaN							3	30.8	15.955	Cnem024020-RA
NaN	26.1312	NaN	NaN	NaN	NaN							2	5.1	80.727	Cnem024595-RA
NaN	24.3317	NaN	NaN	NaN	NaN							2	5.4	67.468	Cnem024682-RA;gi|2039817747
25.9791	27.5496	27.0789	26.5513	NaN	NaN							19	32.4	69.777	Cnem025192-RA;gi|2039812391;gi|2039812388;gi|2039819591
26.6279	NaN	NaN	NaN	NaN	NaN							2	6	42.509	Cnem025253-RA
29.4329	28.6517	NaN	NaN	NaN	NaN							3	20.4	32.023	Cnem025576-RA
25.7343	NaN	NaN	NaN	NaN	NaN							3	23.4	6.8978	Cnem025665-RA
NaN	25.8117	NaN	NaN	NaN	NaN							4	20.1	23.102	Cnem026052-RA;gi|2039831105;gi|2188968029
28.6156	NaN	NaN	NaN	NaN	NaN							5	10.4	58.056	Cnem026068-RA
24.9359	NaN	NaN	NaN	NaN	NaN							2	8.8	48.412	Cnem026365-RA
30.9296	27.9299	NaN	NaN	NaN	NaN							15	43.7	26.001	Cnem026714-RA
24.4691	25.4507	NaN	NaN	NaN	NaN							3	27	17.922	Cnem027096-RA
25.058	24.9739	NaN	NaN	NaN	NaN							2	25	17.088	Cnem027732-RA;gi|2188972218;gi|2039828866;gi|2188983250
25.3242	NaN	NaN	NaN	NaN	NaN							3	10.7	37.846	Cnem028610-RA
NaN	25.8136	NaN	NaN	NaN	NaN							2	6.4	67.951	Cnem028723-RA
NaN	25.553	NaN	NaN	NaN	NaN							7	29.9	14.714	Cnem029594-RA
NaN	24.5239	NaN	NaN	NaN	NaN							2	3	97.26	Cnem029761-RA
26.088	26.4979	NaN	NaN	NaN	NaN							4	35.3	14.203	gi|2039808908;Cnem031119-RA
26.9864	27.4226	NaN	NaN	NaN	NaN							7	16.4	57.748	Cnem031402-RA
25.3074	27.354	NaN	NaN	NaN	NaN							4	17.6	49.793	Cnem031434-RA
26.9951	26.4259	NaN	NaN	NaN	NaN							8	34.1	22.673	Cnem031435-RA
25.7032	26.6318	NaN	NaN	NaN	NaN							5	6.4	63.288	Cnem031676-RA;gi|2039811815
27.4422	26.8829	NaN	NaN	26.8347	26.2883							7	11.5	87.215	Cnem032385-RA
27.4929	30.4293	26.5253	25.5267	NaN	NaN							31	89.8	35.949	Cnem032608-RA;gi|2039806982
27.8453	NaN	NaN	NaN	NaN	NaN							2	7.5	51.387	Cnem032685-RA
25.0035	NaN	NaN	NaN	NaN	NaN							2	6.7	53.095	Cnem033088-RA
24.5869	27.3812	NaN	NaN	NaN	NaN							6	17.8	39.913	Cnem033467-RA
NaN	25.4749	NaN	NaN	NaN	NaN							18	57.5	35.922	Cnem033924-RA
NaN	25.3745	NaN	NaN	NaN	NaN							2	6.7	45.492	Cnem034050-RA
24.9688	26.0294	26.8793	NaN	NaN	NaN							3	30.5	18.84	Cnem035492-RA
NaN	27.697	NaN	NaN	NaN	NaN							11	36.7	53.348	Cnem035495-RA;gi|2188976296
NaN	22.9809	NaN	NaN	NaN	NaN							5	7.7	117.22	Cnem035940-RA
NaN	24.41	NaN	NaN	NaN	NaN							3	34.7	18.484	Cnem036349-RA
23.956	NaN	NaN	NaN	NaN	NaN							2	10	55.102	Cnem074539-RA;Cnem037980-RA
NaN	23.7181	NaN	NaN	NaN	NaN							5	9.8	29.281	Cnem038543-RA
27.6347	28.4673	NaN	NaN	NaN	NaN							17	42	40.475	Cnem038553-RA;Cnem038558-RA
27.6041	26.3296	NaN	NaN	NaN	NaN							5	20.4	11.377	Cnem038556-RA
26.4017	26.8941	NaN	NaN	NaN	NaN							5	8	56.023	Cnem038560-RA
25.9791	26.3638	NaN	NaN	NaN	NaN							14	24.8	52.216	Cnem038566-RA
25.3218	25.8634	NaN	NaN	NaN	NaN							9	6	112.52	Cnem038567-RA
NaN	26.7214	NaN	NaN	NaN	NaN							9	33.4	36.283	Cnem038568-RA
NaN	25.4392	NaN	NaN	NaN	NaN							3	15.7	22.173	Cnem038859-RA
25.0763	25.6173	NaN	NaN	NaN	NaN							2	1.9	105.08	Cnem039002-RA
28.3229	26.2969	NaN	NaN	NaN	NaN							13	29.2	114.65	Cnem039213-RA;gi|2039824779
27.6914	NaN	NaN	NaN	NaN	NaN							7	7.9	144.39	Cnem039395-RA
NaN	24.4773	NaN	NaN	NaN	NaN							2	9	23.561	Cnem039873-RA;Cnem039884-RA
25.5855	24.7845	NaN	NaN	NaN	NaN							3	15.4	19.891	Cnem040019-RA
NaN	24.3543	NaN	NaN	NaN	NaN							2	2.7	106.4	Cnem040031-RA;gi|2039822951
NaN	24.213	NaN	NaN	NaN	NaN							3	14.1	57.05	Cnem041349-RA
26.9085	NaN	NaN	NaN	NaN	NaN							2	12.8	16.39	Cnem041457-RA;gi|2039827281
25.2381	24.607	NaN	NaN	NaN	NaN							5	21	23.009	Cnem041651-RA;Cnem041650-RA
27.0925	26.1135	NaN	NaN	NaN	NaN							14	17.1	117.74	Cnem041673-RA;gi|2039824387
28.4923	NaN	NaN	NaN	NaN	NaN							3	10.2	39.891	Cnem041683-RA
26.6351	25.1393	NaN	NaN	NaN	NaN							14	25.6	68.864	Cnem041684-RA
30.7852	29.8033	23.6298	NaN	21.7236	23.0802							24	66.7	43.197	Cnem042116-RA;gi|2039827441
NaN	23.7799	NaN	NaN	NaN	NaN							16	18.3	116.59	Cnem042202-RA;Cnem052564-RA
26.2877	25.5304	NaN	NaN	NaN	NaN							10	40.5	26.615	Cnem042205-RA
26.598	NaN	NaN	NaN	NaN	NaN							3	6.9	52.484	Cnem042552-RA
NaN	24.6221	NaN	NaN	NaN	NaN							4	15.2	39.461	Cnem042585-RA
NaN	23.5654	NaN	NaN	NaN	NaN							2	5.6	47.107	Cnem042760-RA;gi|2039809381;Cnem155358-RA
NaN	26.7125	NaN	NaN	NaN	NaN							3	35.1	18.471	Cnem042770-RA
NaN	24.2796	NaN	NaN	NaN	NaN							3	12.9	28.259	Cnem042771-RA
NaN	25.527	NaN	NaN	NaN	NaN							4	39.6	16.377	Cnem042945-RA
25.4432	NaN	NaN	NaN	NaN	NaN							3	22.9	18.704	Cnem043732-RA
NaN	27.5161	NaN	NaN	NaN	NaN							6	79.2	11.451	Cnem043830-RA
29.7735	25.4426	NaN	NaN	NaN	NaN							11	82.8	13.194	Cnem044430-RA;gi|2039806200;gi|2039818347
25.3946	26.665	NaN	NaN	NaN	NaN							4	18.3	37.268	Cnem045891-RA
26.8693	NaN	NaN	NaN	NaN	NaN							3	16.3	20.625	Cnem046661-RA
26.087	NaN	NaN	NaN	NaN	NaN							2	27.3	11.462	Cnem046986-RA
NaN	25.0489	NaN	NaN	NaN	NaN							6	22.8	28.866	Cnem047569-RA;gi|2039814832
NaN	25.6042	NaN	NaN	NaN	NaN							5	27.6	20.906	Cnem047572-RA;gi|2039827743
27.7234	28.5774	NaN	NaN	NaN	NaN							5	40.1	18.14	Cnem047573-RA
NaN	24.7822	NaN	NaN	NaN	NaN							6	53.2	22.982	Cnem047577-RA
26.6419	NaN	NaN	NaN	NaN	NaN							3	6.7	59.203	Cnem047582-RA
24.8768	24.6583	NaN	NaN	NaN	NaN							7	8.9	114.53	Cnem047654-RA
26.023	28.5033	NaN	NaN	NaN	NaN							7	19.6	46.648	Cnem047770-RA;gi|2039815131
NaN	23.9722	NaN	NaN	NaN	NaN							2	10.8	55.565	Cnem047771-RA
24.5205	25.046	NaN	NaN	NaN	NaN							7	10.7	83.488	Cnem048181-RA;gi|2188972967
28.0506	27.0982	NaN	NaN	NaN	NaN							19	53.8	45.401	Cnem048271-RA
25.2497	25.9729	NaN	NaN	NaN	NaN							11	10.8	132.5	Cnem048307-RA
NaN	24.8293	NaN	NaN	NaN	NaN							4	10.2	56.528	Cnem108322-RA;Cnem048551-RA
26.9603	26.1148	NaN	NaN	NaN	NaN							8	20.6	55.148	Cnem049268-RA
NaN	24.2474	NaN	NaN	NaN	NaN							5	36.2	16.088	Cnem049790-RA
NaN	24.7708	NaN	NaN	NaN	NaN							3	4	94.264	Cnem050168-RA
NaN	23.7872	NaN	NaN	NaN	NaN							2	3.8	81.601	Cnem050559-RA;gi|2039805986;gi|2188964430
NaN	24.0938	NaN	NaN	NaN	NaN							2	8.5	44.315	Cnem050797-RA
23.905	27.4105	NaN	NaN	NaN	NaN							9	57	17.076	Cnem051065-RA;gi|2039811161
26.8461	27.3132	NaN	NaN	NaN	NaN							10	63.2	17.194	Cnem051070-RA
28.667	27.9603	NaN	NaN	NaN	NaN							7	28.4	25.442	Cnem051396-RA;Cnem155990-RA;Cnem155988-RA
28.4654	25.5469	NaN	NaN	NaN	NaN							6	34.4	24.378	Cnem051398-RA
NaN	25.5314	NaN	NaN	NaN	NaN							2	8	30.015	Cnem051864-RA
NaN	23.8616	NaN	NaN	NaN	NaN							2	16.5	23.977	Cnem052349-RA;gi|2039827086
NaN	24.0695	NaN	NaN	NaN	NaN							6	28.6	31.026	Cnem052541-RA
26.7233	26.8243	NaN	NaN	NaN	NaN							18	25.5	106.27	Cnem052544-RA
26.9452	25.9048	NaN	NaN	NaN	NaN							3	33.9	15.035	Cnem052546-RA
27.3348	27.2837	NaN	NaN	NaN	NaN							9	26.4	57.488	Cnem052549-RA
29.0598	30.5426	NaN	NaN	NaN	NaN							24	50.9	65.764	Cnem052555-RA
28.8509	28.3808	NaN	NaN	NaN	NaN							25	37.9	73.844	Cnem052556-RA
NaN	26.6743	NaN	NaN	NaN	NaN							9	53.2	23.292	Cnem052557-RA
25.0614	NaN	NaN	NaN	NaN	NaN							5	21.2	29.364	Cnem053178-RA
26.135	NaN	NaN	NaN	NaN	NaN							17	63.1	18.037	Cnem065723-RA;Cnem053245-RA
29.3482	28.4996	NaN	NaN	NaN	NaN							30	45.1	57.672	Cnem053246-RA
NaN	25.638	NaN	NaN	NaN	NaN							3	7.1	69.168	Cnem053419-RA
29.1815	28.0543	NaN	NaN	NaN	NaN							13	36.5	53.105	Cnem053505-RA
NaN	23.9492	NaN	NaN	NaN	NaN							3	20.2	21.663	gi|2039828458;Cnem053602-RA
NaN	24.2064	NaN	NaN	NaN	NaN							3	5	84.466	Cnem053696-RA;gi|2039812243
26.0519	26.0037	NaN	NaN	NaN	NaN							2	5.1	54.852	Cnem053822-RA
27.7533	25.8639	NaN	NaN	NaN	NaN							9	26.8	43.936	Cnem054106-RA
26.4745	25.0052	NaN	NaN	NaN	NaN							4	13.5	50.31	Cnem054203-RA;Cnem054216-RA
NaN	24.9199	NaN	NaN	NaN	NaN							2	51.3	8.0119	Cnem054471-RA
NaN	24.4121	NaN	NaN	NaN	NaN							6	15.9	49.026	Cnem054483-RA
NaN	24.5188	NaN	NaN	NaN	NaN							4	24.1	35.164	Cnem054568-RA
NaN	25.2994	NaN	NaN	NaN	NaN							6	36.1	35.328	Cnem054570-RA
26.0541	NaN	NaN	NaN	NaN	NaN							4	7.8	68.221	Cnem054609-RA;gi|2039799867
26.1245	25.921	NaN	NaN	NaN	NaN							4	24	31.196	Cnem054620-RA
NaN	23.8379	NaN	NaN	NaN	NaN							2	4.2	98.543	Cnem054953-RA;gi|2039829566
26.4352	26.5112	NaN	NaN	NaN	NaN							4	10.2	59.565	Cnem056401-RA
NaN	24.8713	NaN	NaN	NaN	NaN							14	25	84.067	Cnem056707-RA
NaN	25.7403	NaN	NaN	NaN	NaN							22	42.9	72.832	Cnem056709-RA
26.6175	26.04	NaN	NaN	NaN	NaN							4	11	48.4	Cnem057426-RA;Cnem023228-RA;gi|2039827080
25.841	25.9961	NaN	NaN	NaN	NaN							8	32.2	38.169	Cnem057684-RA;Cnem143135-RA;gi|2039826742;Cnem142327-RA
NaN	24.4333	NaN	NaN	NaN	NaN							6	20.4	44.183	Cnem058294-RA;gi|2039823390
26.0817	NaN	NaN	NaN	NaN	NaN							5	29.6	24.602	Cnem058297-RA
25.6838	28.0093	NaN	NaN	NaN	NaN							10	46.2	17.739	Cnem058380-RA;Cnem069870-RA
25.3874	24.0551	NaN	NaN	NaN	NaN							2	5.5	62.942	Cnem058798-RA;gi|2039828354
28.1403	27.7792	NaN	NaN	NaN	NaN							6	25.5	21.348	Cnem058971-RA
25.8696	NaN	NaN	NaN	NaN	NaN							2	5.1	31.545	Cnem059656-RA
26.9508	NaN	NaN	NaN	NaN	NaN							2	11.9	22.989	Cnem059717-RA;gi|2039826116
NaN	23.4016	NaN	NaN	NaN	NaN							3	7.2	90.999	Cnem060398-RA
26.3475	26.511	NaN	NaN	NaN	NaN							4	13.8	53.448	Cnem060629-RA
29.4755	27.474	NaN	NaN	NaN	NaN							9	51	22.769	Cnem060639-RA;gi|2039801086
NaN	25.353	NaN	NaN	NaN	NaN							6	15.6	68.927	Cnem060922-RA;gi|2188972217
24.8154	NaN	NaN	NaN	NaN	NaN							3	7.9	75.156	Cnem061024-RA
NaN	25.0911	NaN	NaN	NaN	NaN							2	8.6	43.079	Cnem061489-RA
24.989	24.8949	NaN	NaN	NaN	NaN							7	8.7	131.62	Cnem061737-RA;gi|2039823464;gi|2039823463;gi|2039817595;gi|2188993325
29.1801	29.4397	NaN	NaN	NaN	NaN							10	38.7	40.232	Cnem061919-RA
NaN	24.5806	NaN	NaN	NaN	NaN							2	6.6	46.604	Cnem062192-RA
24.4913	NaN	NaN	NaN	NaN	NaN							3	10.2	49.589	Cnem062782-RA
25.3285	25.8076	NaN	NaN	NaN	NaN							4	11.8	48.106	Cnem062857-RA;gi|2039821589
26.5781	28.7448	NaN	NaN	NaN	NaN							3	46.8	8.6999	Cnem063223-RA;Cnem167343-RA
NaN	24.4485	NaN	NaN	NaN	NaN							6	31.2	25.962	Cnem063504-RA
26.7655	30.146	NaN	NaN	NaN	NaN							18	58.9	37.404	Cnem063958-RA
27.4367	30.1504	NaN	NaN	NaN	NaN							10	46.5	25.763	Cnem063961-RA
28.2285	26.9814	NaN	NaN	NaN	NaN							10	49.4	37.056	Cnem064705-RA;gi|2039808593
NaN	25.2436	NaN	NaN	NaN	NaN							8	22.4	56.766	Cnem065681-RA
NaN	25.3558	NaN	NaN	NaN	NaN							5	13.2	47.665	Cnem065687-RA
NaN	25.3738	NaN	NaN	NaN	NaN							3	14.7	49.646	Cnem066213-RA;Cnem141560-RA
24.8012	NaN	NaN	NaN	NaN	NaN							2	22.6	17.53	Cnem067283-RA
29.428	27.4779	NaN	NaN	NaN	NaN							9	53.7	24.173	Cnem067968-RA
26.3133	26.4065	NaN	NaN	NaN	NaN							5	39.9	16.241	Cnem069759-RA;Cnem099550-RA
NaN	25.177	NaN	NaN	NaN	NaN							4	17.9	26.98	Cnem070032-RA
NaN	26.8216	NaN	NaN	NaN	NaN							9	20.2	52.47	Cnem070118-RA
NaN	24.8202	NaN	NaN	NaN	NaN							5	8.9	62.551	Cnem070412-RA;Cnem070410-RA;Cnem092211-RA
NaN	24.3931	NaN	NaN	NaN	NaN							5	60.4	10.883	Cnem070414-RA
24.0749	25.8131	NaN	NaN	NaN	NaN							8	20.3	47.638	Cnem070422-RA
NaN	26.6537	NaN	NaN	NaN	NaN							9	29.1	36.08	Cnem070992-RA
NaN	25.6015	NaN	NaN	NaN	NaN							2	6.9	25.884	Cnem071201-RA
NaN	25.0746	NaN	NaN	NaN	NaN							4	19.9	36.738	Cnem071203-RA
25.739	26.4313	NaN	NaN	NaN	NaN							7	28.2	37.969	Cnem071399-RA;Cnem008649-RA;Cnem008648-RA;gi|2039818084
29.0439	28.7191	NaN	NaN	NaN	NaN							8	61.4	11.744	Cnem071531-RA
25.8268	27.113	NaN	NaN	NaN	NaN							16	34	75.677	Cnem071745-RA
24.8442	NaN	NaN	NaN	NaN	NaN							2	15.6	17.226	Cnem072552-RA
23.1426	27.1357	NaN	NaN	NaN	NaN							7	25	37.344	Cnem072965-RA;gi|2039806191
25.1568	NaN	NaN	NaN	NaN	NaN							3	3.2	179.85	Cnem073008-RA;Cnem041882-RA;gi|2039802037
30.4266	23.3065	NaN	NaN	NaN	NaN							12	52.5	24.66	Cnem073052-RA
NaN	25.3456	NaN	NaN	NaN	NaN							2	7.6	50.123	Cnem073303-RA
NaN	24.7781	NaN	NaN	NaN	NaN							6	19.8	43.945	Cnem073878-RA
NaN	25.6867	NaN	NaN	NaN	NaN							6	40.7	24.231	Cnem074451-RA;Cnem125353-RA;gi|2039822713
NaN	25.5263	NaN	NaN	NaN	NaN							3	19.2	13.565	Cnem074529-RA
24.8666	25.31	NaN	NaN	NaN	NaN							10	41.3	42.24	Cnem074818-RA
25.4314	25.1491	NaN	NaN	NaN	NaN							2	8.4	28.919	Cnem074934-RA
NaN	25.4387	NaN	NaN	NaN	NaN							2	22	9.9909	Cnem075917-RA
NaN	24.3669	NaN	NaN	NaN	NaN							20	62.2	42.083	Cnem075943-RA;gi|2039800031
24.5335	NaN	NaN	NaN	NaN	NaN							4	6.2	99.393	Cnem076858-RA
27.0432	26.8019	NaN	NaN	NaN	NaN							9	58.2	20.565	Cnem078254-RA
30.792	28.1632	NaN	NaN	NaN	NaN							10	22.3	40.475	Cnem078679-RA
NaN	25.1697	NaN	NaN	NaN	NaN							2	8.5	38.099	Cnem080754-RA
26.6975	28.9457	NaN	NaN	NaN	NaN							17	33.9	55.554	Cnem080845-RA
NaN	26.1626	NaN	NaN	NaN	NaN							5	13.9	51.242	Cnem081052-RA
29.3636	29.7741	NaN	NaN	NaN	NaN							11	23	24.023	Cnem081287-RA
27.3456	26.0766	NaN	NaN	NaN	NaN							11	39.8	25.824	Cnem081611-RA;gi|2188967262
NaN	24.4757	NaN	NaN	NaN	NaN							4	14.8	37.757	Cnem082233-RA;gi|2039822036;gi|2039829684;Cnem147485-RA
23.9085	26.702	NaN	NaN	NaN	NaN							21	20	136.65	Cnem082568-RA
NaN	24.4257	NaN	NaN	NaN	NaN							2	17.6	17.911	Cnem082654-RA
25.6147	NaN	NaN	NaN	NaN	NaN							2	12.8	28.562	Cnem082655-RA
27.8384	25.898	NaN	NaN	NaN	NaN							7	23.2	47.516	Cnem082792-RA;Cnem082793-RA;gi|2039826976
25.3488	25.7025	NaN	NaN	NaN	NaN							10	5.6	299.19	Cnem082889-RA
26.7891	27.0386	NaN	NaN	NaN	NaN							6	42.6	21.658	Cnem083073-RA;Cnem171667-RA
26.0206	26.6892	NaN	NaN	NaN	NaN							2	20.9	11.731	Cnem111814-RA;Cnem083243-RA;gi|2039810105;gi|2039813065
24.6297	25.8666	NaN	NaN	NaN	NaN							5	34.2	16.727	Cnem083542-RA
NaN	26.2864	NaN	NaN	NaN	NaN							5	27.1	27.38	Cnem083543-RA
28.1311	25.8971	NaN	NaN	NaN	NaN							4	12.6	41.84	Cnem083761-RA
24.1475	26.7562	NaN	NaN	NaN	NaN							7	18.5	41.143	Cnem085234-RA
NaN	26.1099	NaN	NaN	NaN	NaN							4	4	84.133	Cnem085366-RA
27.3731	26.3564	NaN	NaN	NaN	NaN							3	35.5	6.7931	Cnem085499-RA
NaN	25.5059	NaN	NaN	NaN	NaN							14	58.5	26.345	Cnem085771-RA
30.6986	31.6774	NaN	NaN	NaN	NaN							14	58.4	23.067	Cnem086499-RA;Cnem151246-RA
NaN	24.6856	NaN	NaN	NaN	NaN							3	16.6	30.092	Cnem086507-RA
NaN	28.2633	NaN	NaN	NaN	NaN							19	50.4	44.206	Cnem086750-RA
27.825	NaN	NaN	NaN	NaN	NaN							6	16.9	93.691	Cnem089376-RA
NaN	24.6577	NaN	NaN	NaN	NaN							3	7	54.162	Cnem090515-RA
NaN	24.0511	NaN	NaN	NaN	NaN							5	19.4	48.251	Cnem091271-RA;Cnem163749-RA;gi|2039827622;gi|2039827621
28.4212	NaN	NaN	NaN	NaN	NaN							4	11.9	18.157	Cnem091489-RA
24.9679	28.1008	NaN	NaN	NaN	NaN							13	39.5	41.789	Cnem091657-RA;gi|2039825047;gi|2039825048
25.5866	NaN	NaN	NaN	NaN	NaN							3	11.9	23.369	Cnem091844-RA
24.8146	25.0904	NaN	NaN	NaN	NaN							7	29.1	28.705	Cnem092207-RA
25.0626	24.7894	NaN	NaN	NaN	NaN							8	11.2	104.87	Cnem092674-RA
28.4087	25.1023	NaN	NaN	NaN	NaN							9	31.2	40.634	Cnem092679-RA
NaN	25.833	NaN	NaN	NaN	NaN							3	12.5	48.693	Cnem092978-RA;Cnem120730-RA;gi|2039806090
28.9693	26.3472	NaN	NaN	NaN	NaN							8	13.2	72.908	Cnem093090-RA;Cnem093094-RA;Cnem093095-RA;Cnem101408-RA
26.4337	24.6205	NaN	NaN	NaN	NaN							3	30.1	15.264	Cnem094820-RA;gi|2039809178
NaN	24.9059	NaN	NaN	NaN	NaN							3	6.8	81.374	Cnem095044-RA
NaN	25.1894	NaN	NaN	NaN	NaN							5	18.9	47.91	Cnem095464-RA
NaN	23.6409	NaN	NaN	NaN	NaN							2	5.8	48.255	Cnem095727-RA
NaN	25.8955	NaN	NaN	NaN	NaN							4	9.2	69.071	Cnem096659-RA;Cnem171289-RA;Cnem093961-RA;Cnem035459-RA;Cnem093959-RA
29.5046	28.9908	NaN	NaN	NaN	NaN							22	62.7	34.175	Cnem097404-RA;gi|2039805446
25.1167	24.6261	NaN	NaN	NaN	NaN							2	12.6	22.529	Cnem097522-RA
24.1103	27.3666	NaN	NaN	NaN	NaN							12	45	37.231	Cnem097720-RA
27.4939	27.6692	NaN	NaN	NaN	NaN							5	19.7	42.779	Cnem097929-RA
26.8944	NaN	NaN	NaN	NaN	NaN							2	11.5	18.221	Cnem097937-RA
23.4348	26.8474	NaN	NaN	NaN	NaN							16	38.6	61.746	Cnem099316-RA
26.0839	28.5632	NaN	NaN	NaN	NaN							7	24.9	28.609	Cnem099564-RA
26.1357	26.2708	NaN	NaN	NaN	NaN							11	26.1	44.238	Cnem099917-RA;Cnem127103-RA;Cnem097977-RA;Cnem097981-RA
27.1362	29.7277	NaN	NaN	NaN	NaN							7	25.1	31.614	Cnem100631-RA;gi|2188973624
24.6427	25.8453	NaN	NaN	NaN	NaN							2	16.2	18.639	Cnem101040-RA
26.339	25.2409	NaN	NaN	NaN	NaN							6	29	29.22	Cnem101217-RA
NaN	24.8455	NaN	NaN	NaN	NaN							2	16	18.414	Cnem101226-RA
27.962	26.663	NaN	NaN	NaN	NaN							4	41.6	11.007	Cnem101793-RA;gi|2039817793
NaN	24.7797	NaN	NaN	NaN	NaN							5	14.3	44.266	Cnem102028-RA;gi|2039807304
NaN	25.7494	NaN	NaN	NaN	NaN							3	15.6	21.338	Cnem102052-RA
NaN	25.1193	NaN	NaN	NaN	NaN							6	21	36.079	Cnem103194-RA;gi|2039826601
NaN	26.1047	NaN	NaN	NaN	NaN							7	13.8	51.519	Cnem103567-RA;gi|1397648952;gi|2188986003;gi|2039803603;gi|2188986006
26.6757	25.9716	NaN	NaN	NaN	NaN							9	32.4	32.172	Cnem103671-RA;gi|2039800738
NaN	24.97	NaN	NaN	NaN	NaN							4	21.9	26.752	Cnem104958-RA;gi|2039813369;gi|2188998154
NaN	25.5006	NaN	NaN	NaN	NaN							3	7.2	49.832	Cnem105413-RA
25.5817	27.564	NaN	NaN	NaN	NaN							15	64.5	22.006	Cnem105474-RA
24.7439	24.6334	NaN	NaN	NaN	NaN							3	9.9	62.113	Cnem105824-RA;Cnem128800-RA
26.3069	27.6689	NaN	NaN	NaN	NaN							11	70.6	16.074	Cnem105937-RA
NaN	26.1464	NaN	NaN	NaN	NaN							11	16.6	61.893	Cnem106045-RA
NaN	25.7818	NaN	NaN	NaN	NaN							4	25.7	27.414	Cnem106046-RA
25.853	25.0579	NaN	NaN	NaN	NaN							3	30.8	18.795	Cnem106610-RA;gi|2039812205
29.0092	28.8214	NaN	NaN	NaN	NaN							9	62.3	13.61	Cnem106622-RA;gi|2188998542;gi|2188998541
25.9385	NaN	NaN	NaN	NaN	NaN							2	1.6	171.42	Cnem107346-RA
NaN	23.9578	NaN	NaN	NaN	NaN							3	32.8	13.35	Cnem107846-RA
27.0252	24.74	NaN	NaN	NaN	NaN							3	4.6	95.467	Cnem107981-RA
NaN	24.6184	NaN	NaN	NaN	NaN							3	5.5	94.815	Cnem108589-RA
NaN	27.4598	NaN	NaN	NaN	NaN							18	57.5	33.42	Cnem108938-RA
NaN	25.926	NaN	NaN	NaN	NaN							4	36.7	16.104	Cnem109046-RA;Cnem092550-RA
24.4848	24.9145	NaN	NaN	NaN	NaN							4	19.1	28.083	Cnem109149-RA
25.2068	25.5933	NaN	NaN	NaN	NaN							5	14.4	48.866	Cnem109200-RA
NaN	24.3093	NaN	NaN	NaN	NaN							2	8	40.079	Cnem109583-RA
27.3631	27.5606	NaN	NaN	NaN	NaN							6	21.8	43.852	Cnem110002-RA
28.5182	29.5502	NaN	NaN	NaN	NaN							14	23	88.493	Cnem110003-RA;Cnem065686-RA
24.8782	NaN	NaN	NaN	NaN	NaN							3	47.9	13.602	gi|2039814777;Cnem110313-RA
NaN	25.3505	NaN	NaN	NaN	NaN							5	25	26.528	Cnem110414-RA;gi|2039822727
25.0489	NaN	NaN	NaN	NaN	NaN							3	5	85.438	Cnem110424-RA
NaN	25.5571	NaN	NaN	NaN	NaN							4	27.8	21.84	Cnem110617-RA;Cnem081948-RA
26.3979	25.0278	NaN	NaN	NaN	NaN							6	33	21.588	Cnem110887-RA
NaN	23.9852	NaN	NaN	NaN	NaN							2	14.5	24.922	Cnem111622-RA
27.1432	NaN	NaN	NaN	NaN	NaN							4	28.4	20.228	Cnem111968-RA
NaN	23.7381	NaN	NaN	NaN	NaN							2	5.8	76.553	Cnem112015-RA
27.1391	24.826	NaN	NaN	NaN	NaN							4	47	14.3	Cnem112185-RA
28.0181	27.6901	NaN	NaN	NaN	NaN							3	25.7	11.553	Cnem112836-RA
24.9261	23.7267	NaN	NaN	NaN	NaN							8	16.2	47.338	Cnem113770-RA
24.9532	26.5329	NaN	NaN	NaN	NaN							2	11.1	33.635	Cnem114366-RA
27.6464	25.1679	NaN	NaN	NaN	NaN							5	27.1	18.735	Cnem114807-RA;Cnem115364-RA;gi|2039826623
31.3266	29.4506	NaN	NaN	NaN	NaN							10	45.3	17.023	Cnem115035-RA;Cnem120949-RA
27.3834	NaN	NaN	NaN	NaN	NaN							2	3.5	146.9	Cnem115250-RA
28.6538	25.1521	NaN	NaN	NaN	NaN							16	51.9	36.908	Cnem115446-RA
NaN	24.5855	NaN	NaN	NaN	NaN							4	14.5	37.742	Cnem115654-RA
NaN	25.551	NaN	NaN	NaN	NaN							2	7.6	63.743	Cnem115659-RA
26.4056	26.9641	NaN	NaN	NaN	NaN							6	7.9	90.015	Cnem115903-RA
26.2937	27.0251	NaN	NaN	NaN	NaN							8	11.2	118.02	Cnem115924-RA;Cnem168050-RA
25.0605	25.2548	NaN	NaN	NaN	NaN							10	27.8	54.311	Cnem115931-RA
27.3997	29.3454	27.69	NaN	NaN	NaN							5	28.9	25.835	Cnem116060-RA
28.5322	27.7891	NaN	NaN	NaN	NaN							21	49.8	47.264	Cnem116558-RA;gi|2188996704
29.3436	28.1477	NaN	NaN	NaN	NaN							13	53.3	23.903	Cnem116920-RA;Cnem134179-RA
NaN	24.003	NaN	NaN	NaN	NaN							2	7.5	34.779	Cnem117525-RA
26.7731	24.6909	NaN	NaN	NaN	NaN							5	24.9	27.771	Cnem119106-RA;Cnem044881-RA;Cnem044882-RA;gi|2039830856
24.0612	NaN	NaN	NaN	NaN	NaN							2	15.5	22.504	Cnem120053-RA;Cnem010920-RA;gi|2039800032
28.8881	27.0867	NaN	NaN	NaN	NaN							12	51.6	24.076	Cnem121033-RA;gi|2039828862
NaN	24.2783	NaN	NaN	NaN	NaN							2	16.4	11.833	Cnem121118-RA
NaN	26.3546	NaN	NaN	NaN	NaN							8	8.5	130.64	Cnem121725-RA
26.3338	26.2278	NaN	NaN	NaN	NaN							4	5.4	66.807	Cnem122262-RA
NaN	24.7033	NaN	NaN	NaN	NaN							2	11.8	23.187	Cnem122830-RA;gi|2039826455
23.7578	NaN	NaN	NaN	NaN	NaN							2	17.1	16.039	Cnem122873-RA
NaN	24.913	NaN	NaN	NaN	NaN							6	25.7	26.583	Cnem123118-RA
26.554	26.9508	NaN	NaN	NaN	NaN							11	42.1	41.028	Cnem123150-RA;gi|2039807051
25.1714	28.8002	NaN	NaN	NaN	NaN							57	49.1	182.93	Cnem123285-RA
NaN	26.5694	NaN	NaN	NaN	NaN							14	33.1	49.383	Cnem123286-RA
22.5437	26.4078	NaN	NaN	NaN	NaN							10	47.7	24.643	Cnem123392-RA
NaN	24.6767	NaN	NaN	NaN	NaN							7	60.6	15.252	gi|2039829613;Cnem124003-RA
26.4832	26.8537	NaN	NaN	NaN	NaN							8	10.9	60.064	Cnem124214-RA
24.9035	NaN	NaN	NaN	NaN	NaN							4	12.9	60.226	Cnem124843-RA
25.3687	24.6501	NaN	NaN	NaN	NaN							3	17.8	17.678	gi|2039807101;Cnem125524-RA
NaN	27.1384	NaN	NaN	NaN	NaN							4	36.5	18.876	Cnem125663-RA
23.482	NaN	NaN	NaN	NaN	NaN							2	8.6	52.315	Cnem126363-RA
25.5022	23.4154	NaN	NaN	NaN	NaN							2	20.3	8.6869	Cnem126791-RA
NaN	23.8206	NaN	NaN	NaN	NaN							3	16.3	31.831	Cnem127376-RA
28.0419	26.7366	25.8554	26.8171	NaN	25.9724							11	49.6	26.072	Cnem127836-RA;Cnem059231-RA;gi|2039825759
25.1899	NaN	NaN	NaN	NaN	NaN							2	2.2	140.05	Cnem128026-RA
23.2082	23.2201	NaN	NaN	NaN	NaN							2	6.7	47.892	Cnem129095-RA
25.3682	27.0498	NaN	NaN	NaN	26.7401							16	50.6	37.212	Cnem129675-RA;gi|2039805949
NaN	24.6236	NaN	NaN	NaN	NaN							2	4.8	99.769	Cnem129704-RA
25.2422	25.0218	NaN	NaN	NaN	NaN							2	7.1	66.113	Cnem129824-RA
NaN	24.4205	NaN	NaN	NaN	NaN							3	8.5	37.649	gi|2039829204;Cnem130046-RA
26.0431	NaN	NaN	NaN	NaN	NaN							21	43.3	61.441	Cnem130109-RA
26.8222	26.4949	NaN	NaN	NaN	NaN							5	19.3	28.746	Cnem130149-RA
NaN	24.6666	NaN	NaN	NaN	NaN							7	31.4	48.749	Cnem130192-RA
25.7197	NaN	NaN	NaN	NaN	NaN							8	39.2	36.835	Cnem130255-RA
NaN	26.0716	NaN	NaN	NaN	NaN							5	7.2	119.87	Cnem130353-RA
NaN	24.6	NaN	NaN	NaN	NaN							6	14.2	75.94	Cnem131691-RA;gi|2039823795
NaN	26.2705	NaN	NaN	NaN	NaN							6	18	58.408	Cnem131766-RA;Cnem131769-RA;gi|2039822127;gi|2039822126
NaN	22.6716	NaN	NaN	NaN	NaN							7	36.6	36.698	Cnem131938-RA
26.1955	26.0595	NaN	NaN	NaN	NaN							3	6.7	42.647	Cnem132326-RA;gi|2039817825
27.3923	27.1503	28.5759	26.5467	NaN	NaN							9	25.6	34.075	Cnem132996-RA
NaN	26.2143	NaN	NaN	NaN	NaN							4	23	8.2805	Cnem133122-RA
26.7485	NaN	NaN	NaN	NaN	NaN							3	15.4	19.946	Cnem133123-RA;gi|2039807250
27.3455	29.0752	23.7767	NaN	NaN	NaN							22	79.1	27.145	Cnem133476-RA;gi|2039814442;gi|2039814440
NaN	26.0348	NaN	NaN	NaN	NaN							5	26.8	26.67	Cnem133498-RA
NaN	24.4426	NaN	NaN	NaN	NaN							4	26.8	22.315	Cnem134751-RA
NaN	25.0359	NaN	NaN	NaN	NaN							3	10	48.649	Cnem135473-RA;gi|2039826958
NaN	23.8519	NaN	NaN	NaN	NaN							2	6.7	59.453	Cnem135947-RA;gi|2039809629
NaN	26.2188	NaN	NaN	NaN	NaN							2	12.2	24.777	Cnem136308-RA
NaN	24.5391	NaN	NaN	NaN	NaN							3	18	30.79	Cnem136774-RA
25.6632	NaN	NaN	NaN	NaN	NaN							4	13.4	27.694	Cnem137371-RA;gi|2039803897
NaN	25.0682	NaN	NaN	NaN	NaN							2	7.2	44.402	Cnem139234-RA
26.5482	27.409	NaN	NaN	NaN	NaN							6	23.4	32.424	Cnem139252-RA
28.1396	26.0905	NaN	NaN	NaN	NaN							2	6.8	86.93	Cnem140461-RA
NaN	24.4232	NaN	NaN	NaN	NaN							2	6.7	36.357	Cnem140596-RA;Cnem046988-RA
NaN	24.4461	NaN	NaN	NaN	NaN							2	9.7	34.023	Cnem140914-RA
NaN	24.4017	NaN	NaN	NaN	NaN							9	24.2	47.124	Cnem140915-RA
NaN	27.3419	NaN	NaN	NaN	NaN							7	37.4	27.388	Cnem141528-RA
25.9214	26.3584	NaN	NaN	NaN	NaN							4	15.9	38.724	Cnem141600-RA
24.5803	26.9489	NaN	NaN	NaN	NaN							8	36.3	24.095	Cnem141774-RA
25.7674	25.1691	NaN	NaN	NaN	NaN							2	5.4	32.696	Cnem142541-RA
28.291	27.2753	NaN	NaN	NaN	NaN							13	67.7	17.652	Cnem143077-RA
NaN	26.6452	NaN	NaN	NaN	NaN							8	25.9	46.791	Cnem145780-RA
26.7398	28.0011	NaN	NaN	NaN	NaN							7	24.3	50.051	Cnem145815-RA
NaN	25.8193	NaN	NaN	NaN	NaN							5	37	16.381	Cnem147570-RA
30.2213	28.2683	26.8465	26.4174	26.7752	NaN							42	72.9	57.201	Cnem147571-RA
NaN	26.4149	NaN	NaN	NaN	NaN							3	23	21.175	Cnem148331-RA;gi|2039830232;Cnem000229-RA
NaN	26.9296	NaN	NaN	NaN	NaN							3	8.3	29.875	Cnem148927-RA
26.4352	28.3302	NaN	NaN	NaN	NaN							15	27.2	71.831	Cnem149197-RA
NaN	28.1536	NaN	NaN	NaN	NaN							13	40.6	31.54	Cnem150208-RA;Cnem127115-RA;Cnem032147-RA
NaN	24.1729	NaN	NaN	NaN	NaN							7	39.5	29.912	Cnem150457-RA;gi|2039801683
NaN	24.6009	NaN	NaN	NaN	NaN							7	26.7	38.121	Cnem151160-RA
26.9127	26.4953	NaN	NaN	NaN	NaN							6	15.8	29.129	Cnem151967-RA
25.2875	27.2883	NaN	NaN	NaN	NaN							9	45.2	24.334	Cnem152008-RA
NaN	24.1419	NaN	NaN	NaN	NaN							4	21.9	28.515	Cnem152051-RA;gi|2039830286
26.1706	25.7874	NaN	NaN	NaN	NaN							2	14.7	20.866	Cnem152241-RA
NaN	26.6715	NaN	NaN	NaN	NaN							4	38.2	15.497	Cnem153314-RA;Cnem158934-RA;gi|2039811665
25.1546	26.0743	NaN	NaN	NaN	NaN							2	16	19.057	Cnem153883-RA
25.0274	27.8668	NaN	NaN	NaN	NaN							5	19	31.205	Cnem154480-RA
26.1545	27.4196	NaN	NaN	NaN	NaN							5	62	13.504	Cnem154723-RA
24.6902	27.8937	NaN	NaN	NaN	NaN							10	31.6	31.589	Cnem155106-RA;Cnem085357-RA
NaN	26.1673	NaN	NaN	NaN	NaN							2	11.9	17.208	Cnem155600-RA
30.6515	NaN	NaN	NaN	NaN	NaN							6	51.4	15.317	Cnem155682-RA;Cnem093195-RA
30.3468	30.5337	26.81	26.2061	NaN	25.1816							38	72.4	53.946	Cnem155822-RA
NaN	24.7416	NaN	NaN	NaN	NaN							4	42.5	14.859	Cnem155830-RA
24.9738	26.9524	NaN	NaN	NaN	NaN							10	48.9	26.546	Cnem155952-RA;gi|2039821084
NaN	24.689	NaN	NaN	NaN	NaN							6	35.4	23.718	Cnem156112-RA
27.8701	NaN	NaN	NaN	NaN	NaN							2	10.1	19.491	Cnem156167-RA;gi|2039814331
25.0561	25.0326	NaN	NaN	NaN	NaN							3	14.5	38.27	Cnem157232-RA
25.6907	24.9437	NaN	NaN	NaN	NaN							3	13	33.769	Cnem157564-RA
NaN	26.0164	NaN	NaN	NaN	NaN							4	24.4	35.413	Cnem157860-RA
NaN	23.9871	NaN	NaN	NaN	NaN							3	14.1	47.79	Cnem158616-RA
NaN	23.9869	NaN	NaN	NaN	NaN							4	13	46.303	Cnem158622-RA
27.7874	28.3468	NaN	NaN	28.8413	25.3594							20	73.1	34.093	Cnem160275-RA;gi|2039815589
24.155	26.6609	NaN	NaN	NaN	NaN							9	33.3	61.188	Cnem160472-RA
25.8985	24.8987	NaN	NaN	NaN	NaN							5	15.7	50.531	Cnem161010-RA;gi|2039813859
25.426	24.8682	NaN	NaN	NaN	NaN							4	9.1	66.064	Cnem161435-RA;Cnem063233-RA
26.6306	26.2154	NaN	NaN	NaN	NaN							11	22.8	59.751	Cnem162375-RA;Cnem028054-RA
26.5288	NaN	NaN	NaN	NaN	NaN							4	34.4	14.547	Cnem165651-RA
NaN	25.253	NaN	NaN	NaN	NaN							3	32.5	13.679	gi|2039822938;Cnem165740-RA
25.7254	NaN	NaN	NaN	NaN	NaN							3	32.2	12.942	Cnem165966-RA
NaN	26.1877	NaN	NaN	NaN	NaN							4	31.8	16.723	Cnem170778-RA
NaN	27.6585	NaN	NaN	NaN	NaN							3	4.6	69.95	gi|1397653112;gi|1397653110
NaN	NaN	28.0944	NaN	NaN	NaN							3	9.9	46.969	gi|1397662103;gi|1397662101
NaN	NaN	32.4843	32.6824	NaN	NaN							2	6.5	22.437	gi|1397670703
NaN	NaN	27.2826	NaN	NaN	NaN							2	11.7	23.611	gi|1397679529
NaN	NaN	27.9659	27.5018	NaN	NaN							4	45.6	19.249	gi|1397691411;gi|1397691409
NaN	NaN	28.7147	26.7755	NaN	NaN							2	21.6	11.341	gi|1397692869
NaN	NaN	26.4112	NaN	NaN	NaN							6	24.8	28.266	gi|1397715744
NaN	NaN	29.6648	29.5487	28.992	28.8898							7	15.3	47.218	gi|1397723776
NaN	26.2325	NaN	NaN	NaN	NaN							5	11.2	53.802	gi|1397733307;gi|1397733305
NaN	26.5504	NaN	NaN	NaN	NaN							4	3.4	108.96	gi|2039799134;Cnem103707-RA
NaN	NaN	NaN	NaN	NaN	29.4721							16	23.6	64.605	gi|2039799379
27.2898	26.0666	NaN	NaN	25.229	NaN							14	51.4	29.505	gi|2039799384
24.3578	26.5898	NaN	NaN	NaN	NaN							3	5.5	96.306	gi|2039799473
26.6868	NaN	NaN	NaN	NaN	NaN							19	44.4	26.839	gi|2039800041
27.8448	25.5064	NaN	NaN	NaN	NaN							7	17.6	50.304	gi|2039800683
26.7789	NaN	NaN	NaN	NaN	NaN							4	6.3	83.512	gi|2039801031
NaN	24.9403	NaN	NaN	NaN	NaN							4	11.1	41.697	gi|2039802262
27.8849	26.7557	NaN	NaN	NaN	NaN							10	33.6	25.325	gi|2039802333
NaN	24.9104	NaN	NaN	NaN	NaN							3	4.3	104.91	gi|2039802468
NaN	25.2666	NaN	NaN	NaN	NaN							9	23.4	50.224	gi|2039802512
27.112	26.5657	26.6523	26.3675	NaN	29.6486							5	41.6	11.082	gi|2039803063;gi|2188986220
NaN	25.1231	NaN	NaN	NaN	NaN							3	17.2	18.537	gi|2039803238
NaN	26.7089	NaN	NaN	NaN	NaN							3	6.5	24.826	gi|2039803914
NaN	24.7928	NaN	NaN	NaN	NaN							4	11.8	51.024	gi|2039804074
29.0491	NaN	NaN	NaN	NaN	NaN							4	19.5	20.108	gi|2039804154
NaN	26.5632	NaN	NaN	NaN	NaN							8	11	126.02	gi|2039804892;gi|1397650467;gi|1397650465;gi|1397650463;gi|1397650461
26.0565	27.2253	NaN	NaN	NaN	NaN							8	22.6	38.839	gi|2039806189
26.913	NaN	NaN	NaN	NaN	NaN							2	6.8	38.044	gi|2039806190
NaN	27.1467	NaN	NaN	NaN	NaN							2	3.8	68.873	gi|2039825307;gi|2039806618
25.7936	26.3463	NaN	NaN	NaN	NaN							14	35.9	50.605	gi|2039806659
27.077	28.0836	NaN	NaN	NaN	NaN							31	25.2	153.89	gi|2039806660
25.9146	24.2553	NaN	NaN	NaN	NaN							3	9.1	41.108	gi|2039806694
26.6379	26.0507	NaN	NaN	NaN	NaN							3	11.3	22.175	gi|2039807166
25.2411	26.342	NaN	NaN	NaN	NaN							3	10.1	28.065	gi|2039807273
28.8246	28.6316	NaN	NaN	NaN	NaN							14	7.1	207.6	gi|2039808159
25.868	25.0607	NaN	NaN	NaN	NaN							4	24.6	26.039	gi|2039808281
26.9226	NaN	NaN	NaN	NaN	NaN							4	6.1	78.133	gi|2039808317
NaN	26.0316	NaN	NaN	NaN	NaN							5	6.4	87.458	gi|2039808856
29.2858	28.8995	NaN	NaN	NaN	NaN							2	17.6	14.382	gi|2039808907
NaN	26.2529	NaN	NaN	NaN	NaN							11	20.1	46.601	gi|2039809488
27.7946	26.8726	NaN	NaN	NaN	NaN							3	21.7	15.419	gi|2039809510
NaN	26.783	NaN	NaN	NaN	NaN							3	20	27.832	gi|2039809681
NaN	24.0781	NaN	NaN	NaN	24.3656							7	17.4	48.806	gi|2039809827
24.3554	28.8757	NaN	NaN	NaN	NaN							11	31.6	47.358	gi|2039809853
NaN	NaN	NaN	NaN	26.5607	26.9945							2	5.1	25.52	gi|2039810171
NaN	24.2321	NaN	NaN	NaN	NaN							3	8.4	54.75	gi|2039810445
NaN	24.494	NaN	NaN	NaN	NaN							3	11.4	47.172	gi|2039810642
NaN	24.1424	NaN	NaN	NaN	NaN							2	7.8	38.87	gi|2039810964
25.5738	26.5145	NaN	NaN	NaN	NaN							7	24.7	42.327	gi|2039811031;Cnem012634-RA;gi|908416378;gi|908416376
24.8713	25.9405	NaN	NaN	NaN	NaN							6	19.7	29.298	gi|2039811081
NaN	24.3594	27.03	NaN	NaN	NaN							6	54.6	19.959	gi|2039811469
25.9386	26.6443	NaN	NaN	NaN	NaN							8	37.7	36.059	gi|2039811594
NaN	NaN	26.2983	26.4151	NaN	NaN							5	7.7	83.886	gi|2039811985
26.3644	28.9648	NaN	NaN	NaN	NaN							13	24	68.018	gi|2039812213
24.9896	NaN	NaN	NaN	NaN	NaN							2	5.2	42.949	gi|2039813334
NaN	27.5627	NaN	NaN	NaN	NaN							4	12.8	37.72	gi|2039813514
27.6065	NaN	NaN	NaN	NaN	NaN							3	15.9	27.937	gi|2039813529
NaN	24.1829	NaN	NaN	NaN	NaN							3	4.1	117.98	gi|2039814275
NaN	24.3888	28.7273	28.964	NaN	24.2174							2	18.9	16.839	gi|2039814318
26.0985	25.031	NaN	NaN	NaN	NaN							2	6.7	62.217	gi|2039814351
25.6697	26.1721	NaN	NaN	NaN	NaN							29	23	181.92	gi|2039814406
NaN	25.0005	NaN	NaN	NaN	NaN							6	45.9	13.006	gi|2039814407
NaN	25.5961	NaN	NaN	NaN	NaN							6	13.7	34.737	gi|2039826067;gi|2039826066;gi|2039814441
NaN	NaN	NaN	NaN	NaN	24.6588							2	2.7	105.26	gi|2039815590
28.2793	29.2909	NaN	NaN	NaN	NaN							10	13.7	56.124	gi|2039816793
28.7662	28.5629	NaN	NaN	27.0156	26.0152							8	16.6	53.134	gi|2039816866
NaN	24.7301	NaN	NaN	NaN	NaN							4	10	66.661	gi|2039816965
NaN	26.0018	NaN	NaN	NaN	NaN							2	6.6	33.161	gi|2039817028
25.7527	25.2585	NaN	NaN	NaN	NaN							4	8.4	70.941	gi|2039817075
NaN	25.3959	NaN	NaN	NaN	NaN							3	6.4	52.773	gi|2039817279
24.6857	NaN	NaN	NaN	NaN	NaN							4	25.1	34.045	gi|2039817625
24.5747	26.6206	NaN	NaN	NaN	NaN							32	27.2	174.72	gi|2039817953;Cnem056711-RA
NaN	24.4894	NaN	NaN	NaN	NaN							3	6.3	79.21	gi|2039818028
30.4844	28.5364	NaN	NaN	NaN	NaN							3	17.9	15.611	gi|2039818498
NaN	24.6185	NaN	NaN	NaN	NaN							22	24.2	96.571	gi|2039818519
26.5368	NaN	NaN	NaN	NaN	NaN							2	12.3	17.964	gi|2039818815
25.1535	25.7347	NaN	NaN	NaN	NaN							4	6.3	36.564	gi|2039818908
NaN	23.1064	NaN	NaN	NaN	NaN							2	5.1	65.798	gi|2039820160
25.4701	28.0633	NaN	NaN	NaN	NaN							25	63.2	36.071	gi|2039820810
NaN	26.9166	NaN	NaN	NaN	NaN							4	7.4	62.516	gi|2039821182
NaN	24.21	NaN	NaN	NaN	NaN							5	23.2	32.053	gi|2039821219;Cnem144080-RA
NaN	25.1911	NaN	NaN	NaN	NaN							2	11.7	17.857	gi|2039821230
NaN	24.9173	NaN	NaN	NaN	NaN							3	14.3	31.937	gi|2039821279
28.4541	27.1896	NaN	NaN	NaN	NaN							4	23.7	24.895	gi|2039821375
NaN	25.1742	NaN	NaN	NaN	NaN							2	6.3	45.553	gi|2039821544
NaN	25.2235	NaN	NaN	NaN	NaN							3	12.4	19.362	gi|2039821623;gi|2188978879
NaN	NaN	NaN	NaN	NaN	26.4579							13	8.6	223.39	gi|2039822002;Cnem118061-RA
NaN	25.1457	NaN	NaN	NaN	NaN							5	18.5	40.839	gi|2039822166
23.6945	25.4495	NaN	NaN	NaN	NaN							6	11.8	41.299	gi|2039822169
NaN	25.3243	NaN	NaN	NaN	NaN							3	2.6	219.7	gi|2039822638
25.2162	NaN	NaN	NaN	NaN	NaN							2	5.6	41.844	gi|2039822749
26.406	27.5149	NaN	NaN	NaN	NaN							12	26.6	41.349	gi|2039822752;gi|2039822751
24.6514	26.2754	NaN	NaN	NaN	NaN							2	3.9	82.871	gi|2039823417
29.3479	31.0548	NaN	NaN	NaN	NaN							6	21	48.511	gi|2039824269
NaN	24.7277	NaN	NaN	NaN	NaN							2	11.8	35.225	gi|2039824384
26.3845	26.9557	NaN	NaN	NaN	NaN							16	24.5	48.753	gi|2039824423
28.4806	27.8958	NaN	NaN	NaN	NaN							8	43.8	15.191	gi|2039824989
24.3856	NaN	NaN	NaN	NaN	NaN							3	26.1	9.5766	gi|2039825036
NaN	26.2595	NaN	NaN	NaN	NaN							5	8.4	30.448	gi|2039825092
NaN	25.0045	NaN	NaN	NaN	NaN							5	13.6	24.708	gi|2039825095
27.0398	25.0582	NaN	NaN	NaN	NaN							3	8.4	57.874	gi|2039825446
NaN	27.1724	NaN	NaN	NaN	NaN							7	23.5	41.02	gi|2039825520
29.9108	29.907	NaN	NaN	NaN	NaN							7	28.7	39.348	gi|2039825521
NaN	NaN	26.5773	NaN	NaN	NaN							11	22.4	57.003	gi|2039825912
NaN	25.5712	NaN	NaN	NaN	NaN							12	24.5	39.633	gi|2039825936
26.0499	27.7695	NaN	NaN	NaN	NaN							5	15	33.539	gi|2039826341;gi|2188975430
27.418	NaN	NaN	NaN	NaN	NaN							2	23	11.67	gi|2039826342
30.4676	NaN	NaN	NaN	NaN	NaN							8	35.3	21.537	gi|2039826364;gi|2188982451
27.5708	28.5709	NaN	NaN	NaN	NaN							9	14.3	60.295	gi|2039826384;gi|2039826386
28.2233	29.3573	NaN	NaN	NaN	NaN							3	9	41.553	gi|2039826387
26.839	NaN	NaN	NaN	NaN	NaN							3	12.9	33.789	gi|2039826397
25.3214	26.5303	NaN	NaN	NaN	NaN							6	28.1	25.466	gi|2039826500;Cnem137361-RA
27.9279	25.1933	NaN	NaN	NaN	NaN							4	14.7	22.476	gi|2039826854
NaN	25.4401	NaN	NaN	NaN	NaN							5	14	55.222	gi|2039827019;Cnem021896-RA
27.7772	NaN	NaN	NaN	NaN	26.6553							3	3.3	84.182	gi|2039827212
NaN	24.8329	NaN	NaN	NaN	NaN							8	20.3	39.628	gi|2039827383
NaN	25.2342	NaN	NaN	NaN	NaN							2	15.5	26.542	gi|2039827457
29.1505	26.0983	NaN	NaN	NaN	NaN							12	23.1	57.212	gi|2039827514;gi|1397692033
NaN	23.9262	NaN	NaN	NaN	NaN							2	18.2	16.207	gi|2039828000
NaN	NaN	28.4906	28.3397	NaN	NaN							2	13.5	13.753	gi|2039828657
24.4631	25.1351	NaN	NaN	NaN	NaN							3	10.9	35.722	gi|2039829220
NaN	24.8762	NaN	NaN	NaN	NaN							4	8.8	38.148	gi|2039829470
24.9007	26.0314	NaN	NaN	NaN	NaN							2	23.2	12.62	gi|2039829558;gi|1397718332;Cnem006919-RA
25.1818	26.1284	NaN	NaN	NaN	NaN							10	19.5	53.74	gi|2039830026
26.419	NaN	NaN	NaN	NaN	NaN							6	35.2	21.86	gi|2039830234
NaN	26.4322	NaN	NaN	NaN	NaN							11	18.9	67.974	gi|2039830344
NaN	25.7671	NaN	NaN	NaN	NaN							4	42.5	9.2714	gi|2039830572
25.6617	27.3603	NaN	NaN	NaN	NaN							3	8.3	53.495	gi|2039830613;gi|1397719592
28.6423	28.3719	NaN	NaN	28.6025	28.0885							13	49	43.436	gi|2039830617
28.7802	30.1056	NaN	NaN	NaN	NaN							19	32.7	53.993	gi|2039830945
27.9135	27.5585	NaN	NaN	NaN	NaN							7	7.1	65.044	gi|2039831058
NaN	24.4354	NaN	NaN	NaN	NaN							21	19.8	148.48	gi|2188959964;gi|2188971716
NaN	NaN	NaN	NaN	NaN	24.4609							2	11.1	21.096	gi|2188960041
NaN	25.003	NaN	NaN	NaN	NaN							9	25.5	54.437	gi|2188960493
NaN	NaN	NaN	NaN	25.5209	NaN							2	5.5	49.441	gi|2188960566
NaN	NaN	NaN	NaN	NaN	27.4565							15	8.5	229.07	gi|2188961954
NaN	NaN	NaN	NaN	NaN	27.2709							2	10.8	24.585	gi|2188962964
26.6389	NaN	31.8844	NaN	27.426	28.4145							6	31.2	20.503	gi|2188963937;gi|2039829063
29.0208	26.6776	NaN	NaN	27.9487	27.4939							21	31	45.799	gi|2188963943;gi|2188963945
0;M1H7I6;M1H8P1;M1H7I1;M1H7H7;M1GRP2;M1H373;gi|1678419666;M1GRP7;gi|1678419658;M1H7H1;gi|1678419660;M1GRP5;gi|1678419662;gi|1678419668;M1GRN5;gi|1678419670;gi|1678419672;gi|1678419674;M1GRP6;gi|1678419664;A0A140IKH3;gi|1865527574;M1H8N5;M1H8R2;M1H7E1;M1H366;H2BL31;gi|2178589209;M1H381;M1H8Q7;gi|1616699611;gi|1616699591;gi|1616699593;gi|1616699597;gi|1616699599;M1H8S0;gi|1616699601;M1H7F6;M1H7G2;M…	gi|2188965056;gi|1397715326;gi|1397715244	1568
NaN	NaN	NaN	NaN	NaN	25.818							2	7.8	15.935	gi|2188965597
NaN	25.9901	NaN	NaN	NaN	26.3311				C0Q70_16492;ORF17713;ORF21238	Arion vulgaris;Pomacea canaliculata (Golden apple snail)	68;74;80	4	44.8	7.6178	gi|2188968103;gi|2039808123;gi|1383749822;A0A2T7NPY1;gi|1066786375;A0A0B6YCC4;gi|1066788567;A0A0B6Y8M6
NaN	NaN	NaN	NaN	26.7015	NaN				106058638	Biomphalaria glabrata (Bloodfluke planorb) (Freshwater snail)	203	2	10.8	22.774	gi|2188968581;gi|908420423;gi|2188968576;A0A182YTN6;gi|2188968580
NaN	NaN	NaN	NaN	NaN	25.2634				106062834	Biomphalaria glabrata (Bloodfluke planorb) (Freshwater snail)	212	2	7.5	38.548	gi|2188969143;gi|908433301;A0A2C9JPT8
NaN	NaN	NaN	NaN	NaN	26.5661							3	5.5	38.459	gi|2188971132
NaN	NaN	NaN	NaN	NaN	25.832				106056279	Biomphalaria glabrata (Bloodfluke planorb) (Freshwater snail)	551;605;615	5	6.8	65.119	gi|2188971620;gi|908414416;A0A2C9JGW8;gi|908414414;A0A2C9JGX1;gi|908414412;A0A2C9JGX3
24.0617	27.3553	26.0257	25.8543	NaN	26.6711							13	40.1	49.873	gi|2188972135;gi|2188972129
NaN	NaN	NaN	NaN	NaN	25.9702							3	15.9	10.057	gi|2188972478;gi|2188978307
NaN	25.0361	NaN	NaN	NaN	NaN				106053765;ORF134335	Arion vulgaris;Biomphalaria glabrata (Bloodfluke planorb) (Freshwater snail)	303;88	6	16.4	49.956	gi|2188972831;gi|2039805885;Cnem106048-RA;gi|1397728220;gi|908508588;A0A2C9L0K9;gi|1066728075;A0A0B7AQ36;Cnem025074-RA
NaN	24.7948	NaN	NaN	NaN	NaN				106050951	Biomphalaria glabrata (Bloodfluke planorb) (Freshwater snail)	1673	10	20.3	72.299	gi|2188973540;gi|908498887;A0A2C9L3W2
NaN	NaN	NaN	NaN	NaN	26.9685				106056422	Biomphalaria glabrata (Bloodfluke planorb) (Freshwater snail)	174	2	11.5	19.467	gi|2188975329;gi|908401064;A0A182YTQ5
NaN	27.4348	NaN	NaN	NaN	NaN							7	8.4	99.042	gi|2188975339;gi|2188975342
NaN	25.2104	NaN	NaN	NaN	NaN				106056897	Biomphalaria glabrata (Bloodfluke planorb) (Freshwater snail)	357;364	2	10.2	33.312	gi|2188975461;gi|908416048;A0A2C9JJ86;gi|908416046;A0A2C9JJ81
NaN	NaN	NaN	NaN	26.9299	NaN				106052135	Biomphalaria glabrata (Bloodfluke planorb) (Freshwater snail)	761	2	4.2	77.737	gi|2188976496;gi|908502677;A0A2C9K5G2
28.7228	30.1293	27.1501	NaN	NaN	NaN				106078587	Biomphalaria glabrata (Bloodfluke planorb) (Freshwater snail)	451	20	43.9	39.51	gi|2188977628;gi|908406898;A0A2C9JC99
NaN	NaN	NaN	NaN	NaN	25.2758							5	17.8	36.26	gi|2188977666;gi|2188977672
NaN	NaN	NaN	NaN	28.4444	29.1032							5	21.7	31.116	gi|2188978175
26.6355	NaN	NaN	NaN	NaN	NaN							16	31.9	42.046	gi|2188978203
NaN	NaN	NaN	NaN	NaN	25.6906							10	23.1	54.197	gi|2188980415
NaN	NaN	NaN	NaN	23.9015	NaN							4	15	30.417	gi|2188980610;gi|2188980606
NaN	NaN	NaN	NaN	NaN	28.37							11	28.5	50.602	gi|2188980700
29.0375	25.1541	26.6033	28.3453	31.9564	30.6383							4	17.7	12.386	gi|2188980757
NaN	NaN	NaN	NaN	NaN	26.0524							11	20.9	59.796	gi|2188980916;gi|2188980919;gi|2188980922
NaN	NaN	NaN	NaN	NaN	25.6046				106063487	Biomphalaria glabrata (Bloodfluke planorb) (Freshwater snail)	437	2	5.7	47.469	gi|2188982393;gi|908435427;A0A2C9JQ91
24.3172	24.7878	26.5107	NaN	NaN	27.2603				106064040;ORF201364;ORF201446;ORF201458;ORF201522;ORF201565;ORF201607;ORF201633;ORF201648	Arion vulgaris;Biomphalaria glabrata (Bloodfluke planorb) (Freshwater snail)	1600;1759;1763;2001;2008;2011;2018;2194;895	7	5.1	200.14	gi|2188982660;A0A2C9KDH2;gi|908399625;A0A0B7BNN1;gi|1066704847;A0A0B7BMR2;gi|1066704813;A0A0B7BNT7;gi|1066704827;gi|1066704811;A0A0B7BQZ0;A0A0B7BNS9;gi|1066704835;A0A0B7BQX0;gi|1066704851;gi|1066704819;A0A0B7BQC8;A0A0B7BQA8;gi|1066704869;gi|2039828658;Cnem155156-RA
24.9919	26.8469	NaN	NaN	NaN	25.2633							3	32.5	13.808	gi|2188982661;Cnem143724-RA
NaN	NaN	NaN	NaN	28.8393	28.6423							3	16.8	22.37	gi|2188982704
NaN	NaN	NaN	NaN	29.6927	32.6071							3	13.8	12.421	gi|2188985932;gi|2188985933
NaN	NaN	NaN	NaN	26.5253	NaN							8	36.5	26.597	gi|2188985943
26.1704	NaN	NaN	NaN	25.6498	24.9785							38	61.1	56.603	gi|2188986221;gi|2188986225
NaN	NaN	NaN	NaN	NaN	27.4731							3	0.5	1321.5	gi|2188986387
NaN	NaN	NaN	NaN	31.6612	29.7349							13	49.6	36.212	gi|2188986430
NaN	NaN	NaN	NaN	NaN	24.4493							3	21	22.807	gi|2188986512
NaN	NaN	NaN	NaN	NaN	27.3458				106069238	Biomphalaria glabrata (Bloodfluke planorb) (Freshwater snail)	243	2	12.1	26.227	gi|2188986728;gi|908457584;A0A2C9M6H1
NaN	23.5849	NaN	NaN	NaN	NaN				ORF38176	Arion vulgaris	283	3	11.6	30.338	gi|2188987017;gi|2039819859;gi|1066773909;A0A0B6YWA7;gi|2188987019;Cnem140857-RA;Cnem058272-RA;gi|2039816475;gi|2188987013
NaN	NaN	NaN	NaN	NaN	28.5952							21	16.7	194.5	gi|2188987460
NaN	NaN	NaN	NaN	25.8231	NaN							6	10	53.486	gi|2188987696
NaN	NaN	NaN	NaN	24.5891	24.553				106075747	Biomphalaria glabrata (Bloodfluke planorb) (Freshwater snail)	379	3	5.7	70.913	gi|2188988692;gi|908481332;A0A2C9K0Q4
NaN	NaN	NaN	26.7819	NaN	NaN							4	12.1	43.504	gi|2188991676
NaN	NaN	NaN	NaN	29.4134	31.3487							7	31.1	29.099	gi|2188991760
NaN	NaN	NaN	NaN	NaN	25.5693							3	6.3	66.007	gi|2188991812
NaN	NaN	NaN	NaN	NaN	25.4969				106074088	Biomphalaria glabrata (Bloodfluke planorb) (Freshwater snail)	93	6	32.5	17.406	gi|2188992914;gi|908476045;A0A2C9M6D6
25.0664	NaN	NaN	NaN	NaN	NaN				ORF188435 ORF188507;ORF188489 ORF188391;ORF188498 ORF188442	Arion vulgaris	647;746;771	5	1.7	350.31	gi|2188993374;gi|2188993371;gi|1066709009;gi|1066708991;A0A0B7BJK9;gi|1066709007;gi|1066708993;A0A0B7BGN0;gi|1066709023;gi|1066708995;A0A0B7BHT3
NaN	NaN	NaN	NaN	NaN	25.7799				ORF144535	Arion vulgaris	523	3	6.3	57.252	gi|2188997728;gi|1066724367;A0A0B7AVW4
NaN	25.5607	NaN	NaN	NaN	NaN							4	10.1	48.585	gi|2188997769;gi|2188997764
NaN	NaN	NaN	31.5	NaN	NaN				106077563;106077564	Biomphalaria glabrata (Bloodfluke planorb) (Freshwater snail)	163;91	2	2.6	125.49	gi|2188998662;gi|908486405;A0A2C9M9A7;gi|908486403;A0A2C9LSG0;gi|2039806470
NaN	25.2003	NaN	NaN	NaN	NaN				TEP	Tauphaedusa tau	1444	4	4.2	156.66	Q3V653;gi|74179504
